# Supplementary material for: Crystal structures of vortioxetine and its methanol monosolvate
Source: Acta Crystallogr E Crystallogr Commun. 2015 Jul 4;71(Pt 8):883–5. doi: 10.1107/S2056989015012256 (PMC4571347; doi:10.1107/S2056989015012256)
Supplement: Supplementary file 1 [file e-71-00883-sup1.cif]

##############################################################################
#                                                                            #
# This CIF contains the data in a paper accepted for publication in          #
# Acta Crystallographica Section E. It conforms to the requirements of       #
# Notes for Authors for Acta Crystallographica Section E, and has been       #
# peer reviewed under the auspices of the IUCr Commission on Journals.       #
#                                                                            #
# Full details of the Crystallographic Information File format               #
# are given in the paper "The Crystallographic Information File (CIF):       #
# a New Standard Archive File for Crystallography" by S. R. Hall, F. H.      #
# Allen and I. D. Brown [Acta Cryst. (1991), A47, 655-685].                  #
#                                                                            #
# The current version of the core CIF dictionary is obtainable from          #
# ftp://ftp.iucr.org/pub/cif_core.dic.                                       #
#                                                                            #
# Software is freely available for graphical display of the structure(s)     #
# in this CIF. For information consult the CIF software page                 #
# http://www.iucr.org/resources/cif/software.                                #
#                                                                            #
# This file may be used for bona fide research purposes within the           #
# scientific community so long as proper attribution is given to the journal # 
# article from which it was obtained.                                        #
#                                                                            #
##############################################################################
data_1
_database_code_depnum_ccdc_archive 'CCDC 1408948'
_audit_creation_method     SHELXL-97
_chemical_name_systematic
;
1-{2-[(2,4-Dimethylphenyl)sulfanyl]phenyl}piperazine
;
_chemical_name_common     vortioxetine
_chemical_formula_moiety     'C18 H22 N2 S'
_chemical_formula_sum     'C18 H22 N2 S'
_chemical_formula_iupac     'C18 H22 N2 S'
_chemical_formula_weight     298.44
_chemical_melting_point     ?
_symmetry_cell_setting     triclinic
_symmetry_space_group_name_H-M     'P -1'
_symmetry_space_group_name_Hall     '-P 1'
loop_
    _symmetry_equiv_pos_as_xyz
    'x, y, z'
    '-x, -y, -z'
_cell_length_a     7.6160(4)
_cell_length_b     8.3267(5)
_cell_length_c     13.9011(7)
_cell_angle_alpha     84.999(2)
_cell_angle_beta     77.6310(10)
_cell_angle_gamma     74.347(2)
_cell_volume     828.75(8)
_cell_formula_units_Z     2
_cell_measurement_reflns_used     5189
_cell_measurement_theta_min     3.0
_cell_measurement_theta_max     27.4
_cell_measurement_temperature     296(2)
_exptl_crystal_description     'chunk'
_exptl_crystal_colour     'colorless'
_exptl_crystal_size_max     0.48
_exptl_crystal_size_mid     0.38
_exptl_crystal_size_min     0.16
_exptl_crystal_density_diffrn     1.196
_exptl_crystal_density_meas     ?
_exptl_crystal_density_method     'not measured'
_exptl_crystal_F_000     320
_exptl_absorpt_coefficient_mu     0.191
_exptl_absorpt_correction_type     multi-scan
_exptl_absorpt_process_details
;
(ABSCOR: Higashi, 1995)
;
_exptl_absorpt_correction_T_min     0.9039
_exptl_absorpt_correction_T_max     0.9701
_exptl_special_details
;
;
_diffrn_ambient_temperature     296(2)
_diffrn_radiation_type     MoK\a
_diffrn_radiation_wavelength     0.71073
_diffrn_radiation_source     'rotating anode'
_diffrn_radiation_monochromator     graphite
_diffrn_measurement_device_type     'Rigaku R-AXIS RAPID/ZJUG'
_diffrn_measurement_method     \w
_diffrn_detector_area_resol_mean     10.00
_diffrn_reflns_number     8178
_diffrn_reflns_av_R_equivalents     0.0526
_diffrn_reflns_av_sigmaI/netI     0.0776
_diffrn_reflns_theta_min     2.99
_diffrn_reflns_theta_max     27.45
_diffrn_reflns_theta_full     27.45
_diffrn_measured_fraction_theta_max     0.991
_diffrn_measured_fraction_theta_full     0.991
_diffrn_reflns_limit_h_min     -9
_diffrn_reflns_limit_h_max     9
_diffrn_reflns_limit_k_min     -10
_diffrn_reflns_limit_k_max     10
_diffrn_reflns_limit_l_min     -18
_diffrn_reflns_limit_l_max     17
_diffrn_standards_number     ?
_diffrn_standards_interval_count     ?
_diffrn_standards_interval_time     ?
_diffrn_standards_decay_%     ?
_refine_special_details
;
Refinement of <i>F</i>^2^ against ALL reflections. The weighted <i>R</i>-factor
<i>wR</i> and goodness of fit <i>S</i> are based on <i>F</i>^2^, conventional
<i>R</i>-factors <i>R</i> are based on <i>F</i>, with <i>F</i> set to zero for
negative <i>F</i>^2^. The threshold expression of <i>F</i>^2^ >
\s(<i>F</i>^2^) is used only for calculating <i>R</i>-factors(gt) <i>etc</i>.
and is not relevant to the choice of reflections for refinement.
<i>R</i>-factors based on <i>F</i>^2^ are statistically about twice as large
as those based on <i>F</i>, and <i>R</i>- factors based on ALL data will be
even larger.
;
_reflns_number_total     3756
_reflns_number_gt     2072
_reflns_threshold_expression     I>2\s(I)
_refine_ls_structure_factor_coef     Fsqd
_refine_ls_matrix_type     full
_refine_ls_R_factor_all     0.1086
_refine_ls_R_factor_gt     0.0563
_refine_ls_wR_factor_gt     0.1269
_refine_ls_wR_factor_ref     0.1852
_refine_ls_goodness_of_fit_ref     1.002
_refine_ls_restrained_S_all     1.002
_refine_ls_number_reflns     3756
_refine_ls_number_parameters     193
_refine_ls_number_restraints     0
_refine_ls_hydrogen_treatment     constr
_refine_ls_weighting_scheme     calc
_refine_ls_weighting_details
         'calc w=1/[\s^2^(Fo^2^)+(0.0622P)^2^+0.7569P] where P=(Fo^2^+2Fc^2^)/3'
_atom_sites_solution_hydrogens     geom
_atom_sites_solution_primary     direct
_atom_sites_solution_secondary     difmap
_refine_ls_shift/su_max     0.000
_refine_ls_shift/su_mean     0.000
_refine_diff_density_max     0.397
_refine_diff_density_min     -0.372
_refine_ls_extinction_method
;
SHELXL97 (Sheldrick, 2008)
;
_refine_ls_extinction_coef     0.072(7)
_refine_ls_extinction_expression
                                  'Fc^*^=kFc[1+0.001xFc^2^\l^3^/sin(2\q)]^-1/4^'
loop_
    _atom_type_symbol
    _atom_type_description
    _atom_type_scat_dispersion_real
    _atom_type_scat_dispersion_imag
    _atom_type_scat_source
    'C' 'C' 0.0033 0.0016
                         'International Tables Vol C Tables 4.2.6.8 and 6.1.1.4'
    'H' 'H' 0.0000 0.0000
                         'International Tables Vol C Tables 4.2.6.8 and 6.1.1.4'
    'N' 'N' 0.0061 0.0033
                         'International Tables Vol C Tables 4.2.6.8 and 6.1.1.4'
    'S' 'S' 0.1246 0.1234
                         'International Tables Vol C Tables 4.2.6.8 and 6.1.1.4'
_computing_data_collection
;
PROCESS-AUTO  (Rigaku, 2007)
;
_computing_cell_refinement
;
PROCESS-AUTO  (Rigaku, 2007)
;
_computing_data_reduction
;
CrystalStructure (Rigaku, 2007)
;
_computing_structure_solution
;
SHELXS97 (Sheldrick, 2008)
;
_computing_structure_refinement
;
SHELXL97 (Sheldrick, 2008)
;
_computing_molecular_graphics
;
ORTEP-3 for Windows (Farrugia, 2012)
;
_computing_publication_material
;
WinGX (Farrugia, 2012)
;
loop_
    _atom_site_type_symbol
    _atom_site_label
    _atom_site_fract_x
    _atom_site_fract_y
    _atom_site_fract_z
    _atom_site_U_iso_or_equiv
    _atom_site_adp_type
    _atom_site_calc_flag
    _atom_site_refinement_flags
    _atom_site_occupancy
    _atom_site_symmetry_multiplicity
    _atom_site_disorder_assembly
    _atom_site_disorder_group
    C C1 0.6391(4) 0.3576(4) 0.1355(2) 0.0428(7) Uani d . 1 1 . .
    C C2 0.6226(5) 0.1944(5) 0.1467(3) 0.0549(8) Uani d . 1 1 . .
    H H2 0.5698 0.1559 0.2079 0.066 Uiso calc R 1 1 . .
    C C3 0.6828(5) 0.0891(5) 0.0688(3) 0.0641(10) Uani d . 1 1 . .
    H H3 0.6711 -0.0198 0.0781 0.077 Uiso calc R 1 1 . .
    C C4 0.7608(5) 0.1436(5) -0.0235(3) 0.0575(9) Uani d . 1 1 . .
    C C5 0.7753(4) 0.3054(5) -0.0349(2) 0.0520(8) Uani d . 1 1 . .
    H H5 0.8265 0.3428 -0.0969 0.062 Uiso calc R 1 1 . .
    C C6 0.7165(4) 0.4163(4) 0.0425(2) 0.0446(7) Uani d . 1 1 . .
    C C7 0.8231(6) 0.0284(6) -0.1104(3) 0.0894(14) Uani d . 1 1 . .
    H H7A 0.8791 0.0843 -0.1673 0.134 Uiso calc R 1 1 . .
    H H7B 0.7174 -0.0007 -0.1241 0.134 Uiso calc R 1 1 . .
    H H7C 0.9121 -0.0710 -0.0948 0.134 Uiso calc R 1 1 . .
    C C8 0.7350(5) 0.5916(4) 0.0254(3) 0.0573(9) Uani d . 1 1 . .
    H H8A 0.8268 0.6061 0.0592 0.086 Uiso calc R 1 1 . .
    H H8B 0.6175 0.6680 0.0498 0.086 Uiso calc R 1 1 . .
    H H8C 0.7727 0.6130 -0.0440 0.086 Uiso calc R 1 1 . .
    C C9 0.7492(4) 0.5017(4) 0.2771(2) 0.0429(7) Uani d . 1 1 . .
    C C10 0.9282(4) 0.4087(4) 0.2382(2) 0.0478(8) Uani d . 1 1 . .
    H H10 0.9473 0.3388 0.1862 0.057 Uiso calc R 1 1 . .
    C C11 1.0770(4) 0.4193(4) 0.2761(2) 0.0526(8) Uani d . 1 1 . .
    H H11 1.1958 0.3563 0.2496 0.063 Uiso calc R 1 1 . .
    C C12 1.0515(4) 0.5228(5) 0.3533(2) 0.0568(9) Uani d . 1 1 . .
    H H12 1.1525 0.5293 0.3789 0.068 Uiso calc R 1 1 . .
    C C13 0.8738(4) 0.6169(4) 0.3921(2) 0.0523(8) Uani d . 1 1 . .
    H H13 0.8565 0.6869 0.4438 0.063 Uiso calc R 1 1 . .
    C C14 0.7213(4) 0.6081(4) 0.3550(2) 0.0420(7) Uani d . 1 1 . .
    C C15 0.4781(5) 0.8573(4) 0.3382(2) 0.0542(8) Uani d . 1 1 . .
    H H15A 0.5081 0.8376 0.2681 0.065 Uiso calc R 1 1 . .
    H H15B 0.5450 0.9350 0.3504 0.065 Uiso calc R 1 1 . .
    C C16 0.2704(5) 0.9311(5) 0.3705(3) 0.0643(10) Uani d . 1 1 . .
    H H16A 0.2338 1.0370 0.3356 0.077 Uiso calc R 1 1 . .
    H H16B 0.2040 0.8566 0.3535 0.077 Uiso calc R 1 1 . .
    C C17 0.2816(5) 0.8026(5) 0.5307(2) 0.0561(9) Uani d . 1 1 . .
    H H17A 0.2164 0.7227 0.5196 0.067 Uiso calc R 1 1 . .
    H H17B 0.2516 0.8238 0.6006 0.067 Uiso calc R 1 1 . .
    C C18 0.4901(4) 0.7287(4) 0.4994(2) 0.0485(8) Uani d . 1 1 . .
    H H18A 0.5568 0.8049 0.5140 0.058 Uiso calc R 1 1 . .
    H H18B 0.5278 0.6242 0.5354 0.058 Uiso calc R 1 1 . .
    N N1 0.5348(3) 0.7000(3) 0.39293(16) 0.0425(6) Uani d . 1 1 . .
    N N2 0.2190(4) 0.9568(4) 0.4764(2) 0.0692(9) Uani d . 1 1 . .
    H H2A 0.1597 1.0506 0.5030 0.083 Uiso calc R 1 1 . .
    S S1 0.54672(10) 0.48897(12) 0.23790(6) 0.0524(3) Uani d . 1 1 . .
loop_
    _atom_site_aniso_label
    _atom_site_aniso_U_11
    _atom_site_aniso_U_22
    _atom_site_aniso_U_33
    _atom_site_aniso_U_12
    _atom_site_aniso_U_13
    _atom_site_aniso_U_23
    C1 0.0376(15) 0.0479(18) 0.0434(15) -0.0111(13) -0.0076(12) -0.0052(13)
    C2 0.0553(19) 0.057(2) 0.0552(19) -0.0189(16) -0.0121(16) -0.0012(16)
    C3 0.069(2) 0.048(2) 0.079(3) -0.0141(17) -0.022(2) -0.0033(18)
    C4 0.0539(19) 0.058(2) 0.061(2) -0.0015(16) -0.0194(17) -0.0219(17)
    C5 0.0440(17) 0.067(2) 0.0425(16) -0.0091(15) -0.0087(14) -0.0079(15)
    C6 0.0372(15) 0.0502(19) 0.0458(16) -0.0103(13) -0.0077(13) -0.0024(13)
    C7 0.088(3) 0.095(3) 0.086(3) -0.005(3) -0.023(2) -0.048(3)
    C8 0.055(2) 0.055(2) 0.064(2) -0.0212(16) -0.0089(16) 0.0014(17)
    C9 0.0402(15) 0.0448(18) 0.0375(14) -0.0075(13) 0.0005(12) 0.0006(12)
    C10 0.0390(15) 0.056(2) 0.0437(16) -0.0090(14) 0.0006(13) -0.0094(14)
    C11 0.0346(15) 0.066(2) 0.0540(18) -0.0071(14) -0.0076(14) -0.0083(16)
    C12 0.0426(17) 0.074(3) 0.058(2) -0.0168(16) -0.0161(15) -0.0066(17)
    C13 0.0475(18) 0.065(2) 0.0488(17) -0.0172(15) -0.0110(15) -0.0141(15)
    C14 0.0410(15) 0.0452(18) 0.0378(14) -0.0113(13) -0.0035(12) -0.0012(12)
    C15 0.059(2) 0.048(2) 0.0475(17) -0.0077(15) -0.0032(15) 0.0013(14)
    C16 0.064(2) 0.051(2) 0.065(2) 0.0022(17) -0.0102(18) 0.0045(17)
    C17 0.0546(19) 0.061(2) 0.0459(17) -0.0119(16) 0.0054(15) -0.0107(15)
    C18 0.0516(18) 0.057(2) 0.0376(15) -0.0142(15) -0.0066(13) -0.0097(14)
    N1 0.0423(13) 0.0423(15) 0.0367(12) -0.0054(11) -0.0013(10) -0.0033(10)
    N2 0.071(2) 0.0517(19) 0.0656(18) 0.0063(15) 0.0048(16) -0.0124(15)
    S1 0.0349(4) 0.0732(6) 0.0475(5) -0.0108(4) -0.0023(3) -0.0186(4)
_geom_special_details
;
All e.s.d.'s (except the e.s.d. in the dihedral angle between two l.s. planes)
are estimated using the full covariance matrix. The cell e.s.d.'s are taken
into account individually in the estimation of e.s.d.'s in distances, angles
and torsion angles; correlations between e.s.d.'s in cell parameters are only
used when they are defined by crystal symmetry. An approximate (isotropic)
treatment of cell e.s.d.'s is used for estimating e.s.d.'s involving l.s.
planes.
;
loop_
    _geom_bond_atom_site_label_1
    _geom_bond_atom_site_label_2
    _geom_bond_site_symmetry_2
    _geom_bond_distance
    _geom_bond_publ_flag
    C1 C2 . 1.391(5) ?
    C1 C6 . 1.406(4) ?
    C1 S1 . 1.773(3) ?
    C2 C3 . 1.373(5) ?
    C2 H2 . 0.9300 ?
    C3 C4 . 1.386(5) ?
    C3 H3 . 0.9300 ?
    C4 C5 . 1.374(5) ?
    C4 C7 . 1.522(5) ?
    C5 C6 . 1.398(4) ?
    C5 H5 . 0.9300 ?
    C6 C8 . 1.497(5) ?
    C7 H7A . 0.9600 ?
    C7 H7B . 0.9600 ?
    C7 H7C . 0.9600 ?
    C8 H8A . 0.9600 ?
    C8 H8B . 0.9600 ?
    C8 H8C . 0.9600 ?
    C9 C10 . 1.392(4) ?
    C9 C14 . 1.403(4) ?
    C9 S1 . 1.773(3) ?
    C10 C11 . 1.373(4) ?
    C10 H10 . 0.9300 ?
    C11 C12 . 1.384(5) ?
    C11 H11 . 0.9300 ?
    C12 C13 . 1.388(4) ?
    C12 H12 . 0.9300 ?
    C13 C14 . 1.389(4) ?
    C13 H13 . 0.9300 ?
    C14 N1 . 1.430(4) ?
    C15 N1 . 1.464(4) ?
    C15 C16 . 1.517(5) ?
    C15 H15A . 0.9700 ?
    C15 H15B . 0.9700 ?
    C16 N2 . 1.459(4) ?
    C16 H16A . 0.9700 ?
    C16 H16B . 0.9700 ?
    C17 N2 . 1.449(4) ?
    C17 C18 . 1.521(4) ?
    C17 H17A . 0.9700 ?
    C17 H17B . 0.9700 ?
    C18 N1 . 1.472(4) ?
    C18 H18A . 0.9700 ?
    C18 H18B . 0.9700 ?
    N2 H2A . 0.8600 ?
loop_
    _geom_angle_atom_site_label_1
    _geom_angle_atom_site_label_2
    _geom_angle_atom_site_label_3
    _geom_angle_site_symmetry_1
    _geom_angle_site_symmetry_3
    _geom_angle
    _geom_angle_publ_flag
    C2 C1 C6 . . 119.3(3) ?
    C2 C1 S1 . . 118.4(2) ?
    C6 C1 S1 . . 122.2(2) ?
    C3 C2 C1 . . 121.2(3) ?
    C3 C2 H2 . . 119.4 ?
    C1 C2 H2 . . 119.4 ?
    C2 C3 C4 . . 120.6(4) ?
    C2 C3 H3 . . 119.7 ?
    C4 C3 H3 . . 119.7 ?
    C5 C4 C3 . . 118.3(3) ?
    C5 C4 C7 . . 121.0(4) ?
    C3 C4 C7 . . 120.7(4) ?
    C4 C5 C6 . . 122.9(3) ?
    C4 C5 H5 . . 118.6 ?
    C6 C5 H5 . . 118.6 ?
    C5 C6 C1 . . 117.7(3) ?
    C5 C6 C8 . . 120.4(3) ?
    C1 C6 C8 . . 121.9(3) ?
    C4 C7 H7A . . 109.5 ?
    C4 C7 H7B . . 109.5 ?
    H7A C7 H7B . . 109.5 ?
    C4 C7 H7C . . 109.5 ?
    H7A C7 H7C . . 109.5 ?
    H7B C7 H7C . . 109.5 ?
    C6 C8 H8A . . 109.5 ?
    C6 C8 H8B . . 109.5 ?
    H8A C8 H8B . . 109.5 ?
    C6 C8 H8C . . 109.5 ?
    H8A C8 H8C . . 109.5 ?
    H8B C8 H8C . . 109.5 ?
    C10 C9 C14 . . 119.6(3) ?
    C10 C9 S1 . . 124.1(2) ?
    C14 C9 S1 . . 116.3(2) ?
    C11 C10 C9 . . 120.5(3) ?
    C11 C10 H10 . . 119.7 ?
    C9 C10 H10 . . 119.7 ?
    C10 C11 C12 . . 120.6(3) ?
    C10 C11 H11 . . 119.7 ?
    C12 C11 H11 . . 119.7 ?
    C11 C12 C13 . . 119.3(3) ?
    C11 C12 H12 . . 120.3 ?
    C13 C12 H12 . . 120.3 ?
    C14 C13 C12 . . 121.1(3) ?
    C14 C13 H13 . . 119.5 ?
    C12 C13 H13 . . 119.5 ?
    C13 C14 C9 . . 118.9(3) ?
    C13 C14 N1 . . 123.5(3) ?
    C9 C14 N1 . . 117.5(3) ?
    N1 C15 C16 . . 109.5(3) ?
    N1 C15 H15A . . 109.8 ?
    C16 C15 H15A . . 109.8 ?
    N1 C15 H15B . . 109.8 ?
    C16 C15 H15B . . 109.8 ?
    H15A C15 H15B . . 108.2 ?
    N2 C16 C15 . . 111.3(3) ?
    N2 C16 H16A . . 109.4 ?
    C15 C16 H16A . . 109.4 ?
    N2 C16 H16B . . 109.4 ?
    C15 C16 H16B . . 109.4 ?
    H16A C16 H16B . . 108.0 ?
    N2 C17 C18 . . 111.5(3) ?
    N2 C17 H17A . . 109.3 ?
    C18 C17 H17A . . 109.3 ?
    N2 C17 H17B . . 109.3 ?
    C18 C17 H17B . . 109.3 ?
    H17A C17 H17B . . 108.0 ?
    N1 C18 C17 . . 108.9(3) ?
    N1 C18 H18A . . 109.9 ?
    C17 C18 H18A . . 109.9 ?
    N1 C18 H18B . . 109.9 ?
    C17 C18 H18B . . 109.9 ?
    H18A C18 H18B . . 108.3 ?
    C14 N1 C15 . . 112.9(2) ?
    C14 N1 C18 . . 115.5(2) ?
    C15 N1 C18 . . 110.2(2) ?
    C17 N2 C16 . . 110.8(3) ?
    C17 N2 H2A . . 124.6 ?
    C16 N2 H2A . . 124.6 ?
    C9 S1 C1 . . 102.76(14) ?
loop_
    _geom_torsion_atom_site_label_1
    _geom_torsion_atom_site_label_2
    _geom_torsion_atom_site_label_3
    _geom_torsion_atom_site_label_4
    _geom_torsion_site_symmetry_1
    _geom_torsion_site_symmetry_2
    _geom_torsion_site_symmetry_3
    _geom_torsion_site_symmetry_4
    _geom_torsion
    _geom_torsion_publ_flag
    C6 C1 C2 C3 . . . . 0.9(5) ?
    S1 C1 C2 C3 . . . . 176.7(3) n
    C1 C2 C3 C4 . . . . -0.4(5) ?
    C2 C3 C4 C5 . . . . -0.3(5) ?
    C2 C3 C4 C7 . . . . -178.4(3) ?
    C3 C4 C5 C6 . . . . 0.6(5) ?
    C7 C4 C5 C6 . . . . 178.7(3) ?
    C4 C5 C6 C1 . . . . -0.1(5) ?
    C4 C5 C6 C8 . . . . -179.7(3) ?
    C2 C1 C6 C5 . . . . -0.6(4) ?
    S1 C1 C6 C5 . . . . -176.2(2) n
    C2 C1 C6 C8 . . . . 178.9(3) ?
    S1 C1 C6 C8 . . . . 3.3(4) ?
    C14 C9 C10 C11 . . . . 0.6(5) ?
    S1 C9 C10 C11 . . . . -176.6(2) n
    C9 C10 C11 C12 . . . . -0.1(5) ?
    C10 C11 C12 C13 . . . . -0.3(5) ?
    C11 C12 C13 C14 . . . . 0.3(5) ?
    C12 C13 C14 C9 . . . . 0.1(5) ?
    C12 C13 C14 N1 . . . . 179.0(3) ?
    C10 C9 C14 C13 . . . . -0.6(4) ?
    S1 C9 C14 C13 . . . . 176.8(2) n
    C10 C9 C14 N1 . . . . -179.5(3) ?
    S1 C9 C14 N1 . . . . -2.1(3) ?
    N1 C15 C16 N2 . . . . 57.3(4) ?
    N2 C17 C18 N1 . . . . -57.9(4) ?
    C13 C14 N1 C15 . . . . 95.2(4) ?
    C9 C14 N1 C15 . . . . -85.9(3) ?
    C13 C14 N1 C18 . . . . -32.8(4) ?
    C9 C14 N1 C18 . . . . 146.1(3) ?
    C16 C15 N1 C14 . . . . 169.7(3) ?
    C16 C15 N1 C18 . . . . -59.5(4) ?
    C17 C18 N1 C14 . . . . -171.1(3) ?
    C17 C18 N1 C15 . . . . 59.5(3) ?
    C18 C17 N2 C16 . . . . 56.1(4) ?
    C15 C16 N2 C17 . . . . -55.7(4) ?
    C10 C9 S1 C1 . . . . -6.7(3) ?
    C14 C9 S1 C1 . . . . 176.0(2) ?
    C2 C1 S1 C9 . . . . 106.2(3) ?
    C6 C1 S1 C9 . . . . -78.2(3) ?
data_2
_database_code_depnum_ccdc_archive 'CCDC 1408949'
_audit_creation_method     SHELXL-97
_chemical_name_systematic
;
1-{2-[(2,4-Dimethylphenyl)sulfanyl]phenyl}piperazine
methanol monosolvate
;
_chemical_name_common     ?
_chemical_formula_moiety     'C18 H22 N2 S, C H4 O'
_chemical_formula_sum     'C19 H26 N2 O S'
_chemical_formula_iupac     'C18 H22 N2 S, C H4 O'
_chemical_formula_weight     330.48
_chemical_melting_point     ?
_symmetry_cell_setting     monoclinic
_symmetry_space_group_name_H-M     'P 21/c'
_symmetry_space_group_name_Hall     '-P 2ybc'
loop_
    _symmetry_equiv_pos_as_xyz
    'x, y, z'
    '-x, y+1/2, -z+1/2'
    '-x, -y, -z'
    'x, -y-1/2, z-1/2'
_cell_length_a     13.2100(7)
_cell_length_b     18.1500(9)
_cell_length_c     8.1746(4)
_cell_angle_alpha     90.00
_cell_angle_beta     104.378(2)
_cell_angle_gamma     90.00
_cell_volume     1898.57(17)
_cell_formula_units_Z     4
_cell_measurement_reflns_used     10380
_cell_measurement_theta_min     3.2
_cell_measurement_theta_max     27.4
_cell_measurement_temperature     296(2)
_exptl_crystal_description     'chunk'
_exptl_crystal_colour     'colorless'
_exptl_crystal_size_max     0.38
_exptl_crystal_size_mid     0.33
_exptl_crystal_size_min     0.28
_exptl_crystal_density_diffrn     1.156
_exptl_crystal_density_meas     ?
_exptl_crystal_density_method     'not measured'
_exptl_crystal_F_000     712
_exptl_absorpt_coefficient_mu     0.177
_exptl_absorpt_correction_type     multi-scan
_exptl_absorpt_process_details
;
(ABSCOR: Higashi, 1995)
;
_exptl_absorpt_correction_T_min     0.9279
_exptl_absorpt_correction_T_max     0.9522
_exptl_special_details
;
;
_diffrn_ambient_temperature     296(2)
_diffrn_radiation_type     MoK\a
_diffrn_radiation_wavelength     0.71073
_diffrn_radiation_source     'rotating anode'
_diffrn_radiation_monochromator     graphite
_diffrn_measurement_device_type     'Rigaku R-AXIS RAPID/ZJUG'
_diffrn_measurement_method     \w
_diffrn_detector_area_resol_mean     10.00
_diffrn_reflns_number     18365
_diffrn_reflns_av_R_equivalents     0.0537
_diffrn_reflns_av_sigmaI/netI     0.0442
_diffrn_reflns_theta_min     3.18
_diffrn_reflns_theta_max     27.44
_diffrn_reflns_theta_full     27.44
_diffrn_measured_fraction_theta_max     0.996
_diffrn_measured_fraction_theta_full     0.996
_diffrn_reflns_limit_h_min     -16
_diffrn_reflns_limit_h_max     17
_diffrn_reflns_limit_k_min     -23
_diffrn_reflns_limit_k_max     23
_diffrn_reflns_limit_l_min     -10
_diffrn_reflns_limit_l_max     10
_diffrn_standards_number     ?
_diffrn_standards_interval_count     ?
_diffrn_standards_interval_time     ?
_diffrn_standards_decay_%     ?
_refine_special_details
;
Refinement of <i>F</i>^2^ against ALL reflections. The weighted <i>R</i>-factor
<i>wR</i> and goodness of fit <i>S</i> are based on <i>F</i>^2^, conventional
<i>R</i>-factors <i>R</i> are based on <i>F</i>, with <i>F</i> set to zero for
negative <i>F</i>^2^. The threshold expression of <i>F</i>^2^ >
\s(<i>F</i>^2^) is used only for calculating <i>R</i>-factors(gt) <i>etc</i>.
and is not relevant to the choice of reflections for refinement.
<i>R</i>-factors based on <i>F</i>^2^ are statistically about twice as large
as those based on <i>F</i>, and <i>R</i>- factors based on ALL data will be
even larger.
;
_reflns_number_total     4331
_reflns_number_gt     2468
_reflns_threshold_expression     >2sigma(I)
_refine_ls_structure_factor_coef     Fsqd
_refine_ls_matrix_type     full
_refine_ls_R_factor_all     0.1056
_refine_ls_R_factor_gt     0.0524
_refine_ls_wR_factor_gt     0.1186
_refine_ls_wR_factor_ref     0.1559
_refine_ls_goodness_of_fit_ref     1.000
_refine_ls_restrained_S_all     1.000
_refine_ls_number_reflns     4331
_refine_ls_number_parameters     213
_refine_ls_number_restraints     0
_refine_ls_hydrogen_treatment     constr
_refine_ls_weighting_scheme     calc
_refine_ls_weighting_details
         'calc w=1/[\s^2^(Fo^2^)+(0.0598P)^2^+0.7465P] where P=(Fo^2^+2Fc^2^)/3'
_atom_sites_solution_hydrogens     geom
_atom_sites_solution_primary     direct
_atom_sites_solution_secondary     difmap
_refine_ls_shift/su_max     0.001
_refine_ls_shift/su_mean     0.000
_refine_diff_density_max     0.246
_refine_diff_density_min     -0.247
_refine_ls_extinction_method
;
SHELXL97 (Sheldrick, 2008)
;
_refine_ls_extinction_coef     0.032(3)
_refine_ls_extinction_expression
                                  'Fc^*^=kFc[1+0.001xFc^2^\l^3^/sin(2\q)]^-1/4^'
loop_
    _atom_type_symbol
    _atom_type_description
    _atom_type_scat_dispersion_real
    _atom_type_scat_dispersion_imag
    _atom_type_scat_source
    'C' 'C' 0.0033 0.0016
                         'International Tables Vol C Tables 4.2.6.8 and 6.1.1.4'
    'H' 'H' 0.0000 0.0000
                         'International Tables Vol C Tables 4.2.6.8 and 6.1.1.4'
    'N' 'N' 0.0061 0.0033
                         'International Tables Vol C Tables 4.2.6.8 and 6.1.1.4'
    'O' 'O' 0.0106 0.0060
                         'International Tables Vol C Tables 4.2.6.8 and 6.1.1.4'
    'S' 'S' 0.1246 0.1234
                         'International Tables Vol C Tables 4.2.6.8 and 6.1.1.4'
_computing_data_collection
;
PROCESS-AUTO  (Rigaku, 2007)
;
_computing_cell_refinement
;
PROCESS-AUTO  (Rigaku, 2007)
;
_computing_data_reduction
;
CrystalStructure (Rigaku, 2007)
;
_computing_structure_solution
;
SHELXS97 (Sheldrick, 2008)
;
_computing_structure_refinement
;
SHELXL97 (Sheldrick, 2008)
;
_computing_molecular_graphics
;
ORTEP-3 for Windows (Farrugia, 2012)
;
_computing_publication_material
;
WinGX (Farrugia, 2012)
;
loop_
    _atom_site_type_symbol
    _atom_site_label
    _atom_site_fract_x
    _atom_site_fract_y
    _atom_site_fract_z
    _atom_site_U_iso_or_equiv
    _atom_site_adp_type
    _atom_site_calc_flag
    _atom_site_refinement_flags
    _atom_site_occupancy
    _atom_site_symmetry_multiplicity
    _atom_site_disorder_assembly
    _atom_site_disorder_group
    C C16 0.7959(2) 0.35981(14) 0.6308(3) 0.0631(7) Uani d . 1 1 . .
    H H16A 0.7446 0.3322 0.6726 0.076 Uiso calc R 1 1 . .
    H H16B 0.7810 0.3521 0.5097 0.076 Uiso calc R 1 1 . .
    C C15 0.78325(19) 0.44056(13) 0.6641(3) 0.0590(6) Uani d . 1 1 . .
    H H15A 0.7148 0.4573 0.6018 0.071 Uiso calc R 1 1 . .
    H H15B 0.7892 0.4484 0.7835 0.071 Uiso calc R 1 1 . .
    C C18 0.96814(19) 0.45883(14) 0.7082(3) 0.0604(6) Uani d . 1 1 . .
    H H18A 0.9744 0.4667 0.8277 0.073 Uiso calc R 1 1 . .
    H H18B 1.0219 0.4875 0.6754 0.073 Uiso calc R 1 1 . .
    C C17 0.9822(2) 0.37770(14) 0.6748(3) 0.0628(7) Uani d . 1 1 . .
    H H17A 0.9841 0.3717 0.5577 0.075 Uiso calc R 1 1 . .
    H H17B 1.0490 0.3615 0.7446 0.075 Uiso calc R 1 1 . .
    C C14 0.84554(18) 0.55978(12) 0.5953(3) 0.0500(5) Uani d . 1 1 . .
    C C13 0.89399(19) 0.61073(14) 0.7155(3) 0.0579(6) Uani d . 1 1 . .
    H H13 0.9419 0.5948 0.8126 0.069 Uiso calc R 1 1 . .
    C C12 0.8721(2) 0.68494(14) 0.6929(3) 0.0644(7) Uani d . 1 1 . .
    H H12 0.9049 0.7186 0.7747 0.077 Uiso calc R 1 1 . .
    C C11 0.8017(2) 0.70901(14) 0.5493(3) 0.0645(7) Uani d . 1 1 . .
    H H11 0.7865 0.7590 0.5348 0.077 Uiso calc R 1 1 . .
    C C10 0.7535(2) 0.65945(13) 0.4267(3) 0.0600(6) Uani d . 1 1 . .
    H H10 0.7056 0.6761 0.3302 0.072 Uiso calc R 1 1 . .
    C C9 0.77610(18) 0.58456(12) 0.4466(3) 0.0520(6) Uani d . 1 1 . .
    C C1 0.6514(2) 0.56877(13) 0.1194(3) 0.0560(6) Uani d . 1 1 . .
    C C6 0.5482(2) 0.58898(14) 0.1102(3) 0.0612(6) Uani d . 1 1 . .
    C C5 0.4947(2) 0.62711(16) -0.0328(4) 0.0738(8) Uani d . 1 1 . .
    H H5 0.4261 0.6413 -0.0401 0.089 Uiso calc R 1 1 . .
    C C4 0.5387(2) 0.64500(16) -0.1649(3) 0.0723(8) Uani d . 1 1 . .
    C C3 0.6398(2) 0.62274(17) -0.1533(3) 0.0743(8) Uani d . 1 1 . .
    H H3 0.6708 0.6328 -0.2413 0.089 Uiso calc R 1 1 . .
    C C2 0.6953(2) 0.58576(15) -0.0131(3) 0.0650(7) Uani d . 1 1 . .
    H H2 0.7638 0.5718 -0.0070 0.078 Uiso calc R 1 1 . .
    C C8 0.4960(3) 0.5711(2) 0.2494(4) 0.0946(10) Uani d . 1 1 . .
    H H8A 0.4280 0.5935 0.2252 0.142 Uiso calc R 1 1 . .
    H H8B 0.5376 0.5897 0.3546 0.142 Uiso calc R 1 1 . .
    H H8C 0.4890 0.5186 0.2571 0.142 Uiso calc R 1 1 . .
    C C7 0.4764(3) 0.6864(2) -0.3175(5) 0.1267(15) Uani d . 1 1 . .
    H H7A 0.5232 0.7121 -0.3704 0.190 Uiso calc R 1 1 . .
    H H7B 0.4311 0.7212 -0.2825 0.190 Uiso calc R 1 1 . .
    H H7C 0.4351 0.6523 -0.3962 0.190 Uiso calc R 1 1 . .
    C C19 0.8246(3) 0.1517(2) 0.6374(5) 0.1043(11) Uani d . 1 1 . .
    H H19A 0.8628 0.1474 0.7534 0.156 Uiso calc R 1 1 . .
    H H19B 0.8153 0.1036 0.5866 0.156 Uiso calc R 1 1 . .
    H H19C 0.7576 0.1734 0.6317 0.156 Uiso calc R 1 1 . .
    N N1 0.86499(14) 0.48236(10) 0.6108(2) 0.0520(5) Uani d . 1 1 . .
    N N2 0.89994(17) 0.33031(11) 0.7085(2) 0.0601(5) Uani d . 1 1 . .
    H H2A 0.9160 0.3296 0.8171 0.090 Uiso d R 1 1 . .
    O O1 0.87917(19) 0.19532(11) 0.5525(2) 0.0848(6) Uani d . 1 1 . .
    H H1 0.8925 0.2349 0.6017 0.127 Uiso calc R 1 1 . .
    S S1 0.72717(6) 0.51680(4) 0.29023(9) 0.0699(3) Uani d . 1 1 . .
loop_
    _atom_site_aniso_label
    _atom_site_aniso_U_11
    _atom_site_aniso_U_22
    _atom_site_aniso_U_33
    _atom_site_aniso_U_12
    _atom_site_aniso_U_13
    _atom_site_aniso_U_23
    C16 0.0652(16) 0.0537(14) 0.0744(16) -0.0033(12) 0.0246(13) 0.0061(12)
    C15 0.0560(15) 0.0559(15) 0.0708(15) 0.0007(11) 0.0263(12) 0.0091(12)
    C18 0.0550(15) 0.0564(15) 0.0679(15) 0.0030(12) 0.0117(12) 0.0056(12)
    C17 0.0605(15) 0.0587(16) 0.0700(15) 0.0089(12) 0.0179(12) 0.0051(12)
    C14 0.0514(13) 0.0455(13) 0.0583(13) 0.0004(10) 0.0232(10) 0.0031(10)
    C13 0.0568(15) 0.0582(15) 0.0588(14) -0.0015(12) 0.0149(11) -0.0027(11)
    C12 0.0692(17) 0.0522(15) 0.0726(16) -0.0061(13) 0.0193(13) -0.0104(12)
    C11 0.0738(17) 0.0441(13) 0.0795(17) 0.0015(12) 0.0265(14) -0.0004(12)
    C10 0.0660(16) 0.0479(14) 0.0657(15) 0.0032(12) 0.0158(12) 0.0040(11)
    C9 0.0538(14) 0.0469(13) 0.0585(13) 0.0014(11) 0.0197(11) 0.0017(10)
    C1 0.0587(15) 0.0494(13) 0.0603(14) -0.0020(11) 0.0154(11) -0.0061(10)
    C6 0.0576(15) 0.0588(15) 0.0684(15) -0.0071(12) 0.0183(12) -0.0078(12)
    C5 0.0520(15) 0.0746(19) 0.087(2) 0.0034(13) 0.0023(14) -0.0083(15)
    C4 0.076(2) 0.0682(18) 0.0647(16) -0.0061(15) 0.0024(14) 0.0004(13)
    C3 0.079(2) 0.084(2) 0.0612(16) -0.0154(16) 0.0194(14) -0.0003(14)
    C2 0.0552(15) 0.0723(18) 0.0686(16) -0.0039(13) 0.0173(12) -0.0070(13)
    C8 0.089(2) 0.106(3) 0.102(2) -0.012(2) 0.0492(19) -0.0035(19)
    C7 0.138(4) 0.125(3) 0.094(3) 0.014(3) -0.014(2) 0.026(2)
    C19 0.111(3) 0.101(3) 0.113(3) -0.031(2) 0.049(2) -0.009(2)
    N1 0.0503(11) 0.0459(11) 0.0609(11) 0.0022(9) 0.0158(9) 0.0081(8)
    N2 0.0708(14) 0.0516(12) 0.0599(12) 0.0050(10) 0.0201(10) 0.0058(9)
    O1 0.1255(18) 0.0678(13) 0.0686(12) -0.0129(12) 0.0384(12) -0.0116(9)
    S1 0.0871(5) 0.0482(4) 0.0669(4) 0.0070(3) 0.0050(3) -0.0044(3)
_geom_special_details
;
All e.s.d.'s (except the e.s.d. in the dihedral angle between two l.s. planes)
are estimated using the full covariance matrix. The cell e.s.d.'s are taken
into account individually in the estimation of e.s.d.'s in distances, angles
and torsion angles; correlations between e.s.d.'s in cell parameters are only
used when they are defined by crystal symmetry. An approximate (isotropic)
treatment of cell e.s.d.'s is used for estimating e.s.d.'s involving l.s.
planes.
;
loop_
    _geom_bond_atom_site_label_1
    _geom_bond_atom_site_label_2
    _geom_bond_site_symmetry_2
    _geom_bond_distance
    _geom_bond_publ_flag
    C16 N2 . 1.465(3) ?
    C16 C15 . 1.507(4) ?
    C16 H16A . 0.9700 ?
    C16 H16B . 0.9700 ?
    C15 N1 . 1.471(3) ?
    C15 H15A . 0.9700 ?
    C15 H15B . 0.9700 ?
    C18 N1 . 1.461(3) ?
    C18 C17 . 1.517(3) ?
    C18 H18A . 0.9700 ?
    C18 H18B . 0.9700 ?
    C17 N2 . 1.464(3) ?
    C17 H17A . 0.9700 ?
    C17 H17B . 0.9700 ?
    C14 C13 . 1.385(3) ?
    C14 C9 . 1.403(3) ?
    C14 N1 . 1.428(3) ?
    C13 C12 . 1.380(3) ?
    C13 H13 . 0.9300 ?
    C12 C11 . 1.375(4) ?
    C12 H12 . 0.9300 ?
    C11 C10 . 1.379(3) ?
    C11 H11 . 0.9300 ?
    C10 C9 . 1.393(3) ?
    C10 H10 . 0.9300 ?
    C9 S1 . 1.776(2) ?
    C1 C2 . 1.384(3) ?
    C1 C6 . 1.395(4) ?
    C1 S1 . 1.774(2) ?
    C6 C5 . 1.391(4) ?
    C6 C8 . 1.506(4) ?
    C5 C4 . 1.386(4) ?
    C5 H5 . 0.9300 ?
    C4 C3 . 1.376(4) ?
    C4 C7 . 1.513(4) ?
    C3 C2 . 1.373(4) ?
    C3 H3 . 0.9300 ?
    C2 H2 . 0.9300 ?
    C8 H8A . 0.9600 ?
    C8 H8B . 0.9600 ?
    C8 H8C . 0.9600 ?
    C7 H7A . 0.9600 ?
    C7 H7B . 0.9600 ?
    C7 H7C . 0.9600 ?
    C19 O1 . 1.370(4) ?
    C19 H19A . 0.9600 ?
    C19 H19B . 0.9600 ?
    C19 H19C . 0.9600 ?
    N2 H2A . 0.8598 ?
    O1 H1 . 0.8200 ?
loop_
    _geom_angle_atom_site_label_1
    _geom_angle_atom_site_label_2
    _geom_angle_atom_site_label_3
    _geom_angle_site_symmetry_1
    _geom_angle_site_symmetry_3
    _geom_angle
    _geom_angle_publ_flag
    N2 C16 C15 . . 114.3(2) ?
    N2 C16 H16A . . 108.7 ?
    C15 C16 H16A . . 108.7 ?
    N2 C16 H16B . . 108.7 ?
    C15 C16 H16B . . 108.7 ?
    H16A C16 H16B . . 107.6 ?
    N1 C15 C16 . . 109.0(2) ?
    N1 C15 H15A . . 109.9 ?
    C16 C15 H15A . . 109.9 ?
    N1 C15 H15B . . 109.9 ?
    C16 C15 H15B . . 109.9 ?
    H15A C15 H15B . . 108.3 ?
    N1 C18 C17 . . 109.0(2) ?
    N1 C18 H18A . . 109.9 ?
    C17 C18 H18A . . 109.9 ?
    N1 C18 H18B . . 109.9 ?
    C17 C18 H18B . . 109.9 ?
    H18A C18 H18B . . 108.3 ?
    N2 C17 C18 . . 114.0(2) ?
    N2 C17 H17A . . 108.8 ?
    C18 C17 H17A . . 108.8 ?
    N2 C17 H17B . . 108.8 ?
    C18 C17 H17B . . 108.8 ?
    H17A C17 H17B . . 107.7 ?
    C13 C14 C9 . . 119.2(2) ?
    C13 C14 N1 . . 123.6(2) ?
    C9 C14 N1 . . 117.2(2) ?
    C12 C13 C14 . . 120.8(2) ?
    C12 C13 H13 . . 119.6 ?
    C14 C13 H13 . . 119.6 ?
    C11 C12 C13 . . 120.0(2) ?
    C11 C12 H12 . . 120.0 ?
    C13 C12 H12 . . 120.0 ?
    C12 C11 C10 . . 120.4(2) ?
    C12 C11 H11 . . 119.8 ?
    C10 C11 H11 . . 119.8 ?
    C11 C10 C9 . . 120.3(2) ?
    C11 C10 H10 . . 119.9 ?
    C9 C10 H10 . . 119.9 ?
    C10 C9 C14 . . 119.3(2) ?
    C10 C9 S1 . . 124.22(18) ?
    C14 C9 S1 . . 116.39(17) ?
    C2 C1 C6 . . 119.5(2) ?
    C2 C1 S1 . . 118.1(2) ?
    C6 C1 S1 . . 122.3(2) ?
    C5 C6 C1 . . 117.5(2) ?
    C5 C6 C8 . . 120.7(3) ?
    C1 C6 C8 . . 121.8(3) ?
    C4 C5 C6 . . 123.2(3) ?
    C4 C5 H5 . . 118.4 ?
    C6 C5 H5 . . 118.4 ?
    C3 C4 C5 . . 117.7(3) ?
    C3 C4 C7 . . 121.5(3) ?
    C5 C4 C7 . . 120.8(3) ?
    C2 C3 C4 . . 120.6(3) ?
    C2 C3 H3 . . 119.7 ?
    C4 C3 H3 . . 119.7 ?
    C3 C2 C1 . . 121.5(3) ?
    C3 C2 H2 . . 119.3 ?
    C1 C2 H2 . . 119.3 ?
    C6 C8 H8A . . 109.5 ?
    C6 C8 H8B . . 109.5 ?
    H8A C8 H8B . . 109.5 ?
    C6 C8 H8C . . 109.5 ?
    H8A C8 H8C . . 109.5 ?
    H8B C8 H8C . . 109.5 ?
    C4 C7 H7A . . 109.5 ?
    C4 C7 H7B . . 109.5 ?
    H7A C7 H7B . . 109.5 ?
    C4 C7 H7C . . 109.5 ?
    H7A C7 H7C . . 109.5 ?
    H7B C7 H7C . . 109.5 ?
    O1 C19 H19A . . 109.5 ?
    O1 C19 H19B . . 109.5 ?
    H19A C19 H19B . . 109.5 ?
    O1 C19 H19C . . 109.5 ?
    H19A C19 H19C . . 109.5 ?
    H19B C19 H19C . . 109.5 ?
    C14 N1 C18 . . 117.31(19) ?
    C14 N1 C15 . . 113.85(18) ?
    C18 N1 C15 . . 109.97(18) ?
    C17 N2 C16 . . 111.36(19) ?
    C17 N2 H2A . . 101.4 ?
    C16 N2 H2A . . 114.7 ?
    C19 O1 H1 . . 109.5 ?
    C1 S1 C9 . . 103.41(11) ?
loop_
    _geom_torsion_atom_site_label_1
    _geom_torsion_atom_site_label_2
    _geom_torsion_atom_site_label_3
    _geom_torsion_atom_site_label_4
    _geom_torsion_site_symmetry_1
    _geom_torsion_site_symmetry_2
    _geom_torsion_site_symmetry_3
    _geom_torsion_site_symmetry_4
    _geom_torsion
    _geom_torsion_publ_flag
    N2 C16 C15 N1 . . . . 54.9(3) ?
    N1 C18 C17 N2 . . . . -55.2(3) ?
    C9 C14 C13 C12 . . . . 2.2(4) ?
    N1 C14 C13 C12 . . . . 179.8(2) ?
    C14 C13 C12 C11 . . . . -0.3(4) ?
    C13 C12 C11 C10 . . . . -0.6(4) ?
    C12 C11 C10 C9 . . . . -0.4(4) ?
    C11 C10 C9 C14 . . . . 2.3(4) ?
    C11 C10 C9 S1 . . . . -174.67(19) n
    C13 C14 C9 C10 . . . . -3.1(3) ?
    N1 C14 C9 C10 . . . . 179.1(2) ?
    C13 C14 C9 S1 . . . . 174.04(18) n
    N1 C14 C9 S1 . . . . -3.7(3) ?
    C2 C1 C6 C5 . . . . -1.3(4) ?
    S1 C1 C6 C5 . . . . -177.42(19) n
    C2 C1 C6 C8 . . . . 179.2(3) ?
    S1 C1 C6 C8 . . . . 3.0(4) ?
    C1 C6 C5 C4 . . . . 0.6(4) ?
    C8 C6 C5 C4 . . . . -179.9(3) ?
    C6 C5 C4 C3 . . . . 0.9(4) ?
    C6 C5 C4 C7 . . . . 179.9(3) ?
    C5 C4 C3 C2 . . . . -1.6(4) ?
    C7 C4 C3 C2 . . . . 179.4(3) ?
    C4 C3 C2 C1 . . . . 0.9(4) ?
    C6 C1 C2 C3 . . . . 0.6(4) ?
    S1 C1 C2 C3 . . . . 176.9(2) n
    C13 C14 N1 C18 . . . . -28.7(3) ?
    C9 C14 N1 C18 . . . . 149.0(2) ?
    C13 C14 N1 C15 . . . . 101.7(3) ?
    C9 C14 N1 C15 . . . . -80.6(3) ?
    C17 C18 N1 C14 . . . . -166.5(2) ?
    C17 C18 N1 C15 . . . . 61.3(3) ?
    C16 C15 N1 C14 . . . . 164.7(2) ?
    C16 C15 N1 C18 . . . . -61.3(3) ?
    C18 C17 N2 C16 . . . . 48.1(3) ?
    C15 C16 N2 C17 . . . . -48.2(3) ?
    C2 C1 S1 C9 . . . . 100.2(2) ?
    C6 C1 S1 C9 . . . . -83.6(2) ?
    C10 C9 S1 C1 . . . . 1.0(2) ?
    C14 C9 S1 C1 . . . . -176.04(18) ?
loop_
    _geom_hbond_atom_site_label_D
    _geom_hbond_atom_site_label_H
    _geom_hbond_atom_site_label_A
    _geom_hbond_site_symmetry_A
    _geom_hbond_distance_DH
    _geom_hbond_distance_HA
    _geom_hbond_distance_DA
    _geom_hbond_angle_DHA
    N2 H2A O1 4_566 0.86 2.15 2.930(3) 151
    O1 H1 N2 . 0.82 1.93 2.744(3) 171
data_global
_journal_date_recd_electronic     2015-04-02
_journal_date_accepted     2015-06-26
_journal_name_full     'Acta Crystallographica, Section E'
_journal_year     2015
_journal_volume     71
_journal_issue      8
_journal_page_first     883
_journal_page_last     885
_journal_paper_category     GO
_journal_paper_doi     10.1107/S2056989015012256
_journal_coeditor_code     HB7395
_publ_contact_author_name     'Xiu-Rong Hu'
_publ_contact_author_address
;
Chemistry Department
Zhejiang University
Hangzhou, Zhejiang 310028
People's Republic of China
;
_publ_contact_author_email     'huxiurong@zju.edu.cn'
_publ_contact_author_fax     '86-571-88273690'
_publ_contact_author_phone     '86-571-88273491'
_publ_section_title
;
Crystal structures of vortioxetine and its methanol monosolvate
;
loop_
    _publ_author_name
    _publ_author_address
    'Xin-Bo Zhou'
;
College of Pharmaceutical Science
Zhejiang Chinese Medical University
Hangzhou, Zhejiang 310053
People's Republic of China
;
    'Jian-Ming Gu'
;
Center of Analysis and Measurement
Zhejiang University
Hangzhou, Zhejiang 310028
People's Republic of China
;
    'Meng-ying Sun'
;
College of Pharmaceutical Science
Zhejiang Chinese Medical University
Hangzhou, Zhejiang 310053
People's Republic of China
;
    'Xiu-Rong Hu'
;
Chemistry Department
Zhejiang University
Hangzhou, Zhejiang 310028
People's Republic of China
;
    'Su-Xiang Wu'
;
College of Pharmaceutical Science
Zhejiang Chinese Medical University
Hangzhou, Zhejiang 310053
People's Republic of China
;
_publ_section_synopsis
;
Vortioxetine, a new drug used to treat patients with major depressive disorder,
has been crystallized as the free base and its methanol monosolvate. In both
structures, the vortioxetine molecules have similar conformations.
;
