# Supplementary material for: Crystal structures of vortioxetine and its methanol monosolvate
Source: Acta Crystallogr E Crystallogr Commun. 2015 Jul 4;71(Pt 8):883–5. doi: 10.1107/S2056989015012256 (PMC4571347; doi:10.1107/S2056989015012256)
Supplement: Supplementary file 3 [file e-71-00883-2sup4.hkl]

#
# h,k,l, Fc-squared, Fo-squared, sigma(Fo-squared) and status flag
#
data_2
_shelx_title ' wt-meth in P 21/c'
_shelx_refln_list_code          4
_shelx_F_calc_maximum      184.01
_exptl_crystal_F_000       712.00
_reflns_d_resolution_high  0.7712
 
loop_
 _symmetry_equiv_pos_as_xyz
 'x, y, z'
 '-x, y+1/2, -z+1/2'
 '-x, -y, -z'
 'x, -y-1/2, z-1/2'
 
_cell_length_a    13.2100
_cell_length_b    18.1500
_cell_length_c     8.1746
_cell_angle_alpha  90.000
_cell_angle_beta  104.378
_cell_angle_gamma  90.000
 
_shelx_F_squared_multiplier     1.000
 
loop_
 _refln_index_h
 _refln_index_k
 _refln_index_l
 _refln_F_squared_calc
 _refln_F_squared_meas
 _refln_F_squared_sigma
 _refln_observed_status
   2   0   0     1779.87     1800.62     23.21 o
   3   0   0    15457.66    16165.84    314.62 o
   4   0   0     3247.25     3338.47     50.64 o
   5   0   0     2436.69     2514.85     39.90 o
   6   0   0      283.66      311.24      5.89 o
   7   0   0        4.40        2.10      2.55 o
   8   0   0     1220.71     1325.56     20.12 o
   9   0   0      207.02      229.78      7.24 o
  10   0   0       10.22       10.88      3.42 o
  11   0   0        1.35        2.80      3.94 o
  12   0   0      129.77      121.49      7.41 o
  13   0   0       51.47       59.41     10.29 o
  14   0   0       22.21        8.67      9.27 o
  15   0   0        3.43        1.91      5.70 o
  16   0   0        9.70        2.35     13.16 o
   2   1   0     4100.44     4137.08     97.58 o
   3   1   0     1119.74     1012.68      9.57 o
   4   1   0       39.77       50.90      2.61 o
   5   1   0        1.13        4.14      1.72 o
   6   1   0       29.02       37.41      2.74 o
   7   1   0        0.09       -1.22      1.49 o
   8   1   0       36.65       39.38      3.13 o
   9   1   0       44.24       55.31      3.53 o
  10   1   0        4.41        4.26      2.20 o
  11   1   0       56.56       72.04      4.64 o
  12   1   0        3.14        1.68      3.42 o
  13   1   0       24.42       23.18      4.40 o
  14   1   0        0.88        1.98      3.28 o
  15   1   0       10.16       18.55     13.80 o
  16   1   0        0.39        3.97      4.82 o
   2   2   0     2013.63     1893.40     15.37 o
   3   2   0     3370.95     3536.72     31.09 o
   4   2   0     2856.28     2554.90     26.04 o
   5   2   0       53.88       48.54      2.51 o
   6   2   0       56.49       72.22      3.40 o
   7   2   0      569.30      627.47     10.01 o
   8   2   0       74.22       62.10      4.41 o
   9   2   0      239.91      249.96      6.46 o
  10   2   0      137.96      168.94      4.72 o
  11   2   0        2.87        2.91      3.00 o
  12   2   0       10.39        7.15      2.63 o
  13   2   0        1.38        2.50      2.82 o
  14   2   0       35.65       50.10     15.90 o
  15   2   0        0.15        5.20      5.64 o
  16   2   0       17.18       23.61     11.67 o
   1   3   0     3926.31     4338.30     41.77 o
   2   3   0     2969.38     2961.04     26.10 o
   3   3   0      590.85      520.59      5.68 o
   4   3   0      855.17      734.07      8.21 o
   5   3   0      133.05      152.88      3.00 o
   6   3   0     2013.43     2050.54     24.07 o
   7   3   0      132.18      115.28      6.53 o
   8   3   0      140.20      182.63      5.48 o
   9   3   0       43.15       48.34      4.65 o
  10   3   0       59.78       66.09      4.87 o
  11   3   0      119.90      119.88      6.41 o
  12   3   0        0.87        0.99      2.18 o
  13   3   0        4.09        0.53      2.55 o
  14   3   0       23.09       21.59      6.16 o
  15   3   0        3.31        2.17      4.14 o
  16   3   0        7.31       20.08      5.38 o
   0   4   0     9508.01    10403.24    160.39 o
   1   4   0     1263.90     1322.16     14.59 o
   2   4   0     3242.70     3420.66     35.61 o
   3   4   0      676.18      634.32      7.81 o
   4   4   0       14.50       43.36      2.71 o
   5   4   0      183.28      153.36      3.21 o
   6   4   0      333.87      288.83      4.44 o
   7   4   0     1391.56     1498.24     19.36 o
   8   4   0       14.22       11.89      2.09 o
   9   4   0      461.88      455.00      8.37 o
  10   4   0       66.79       68.09      3.97 o
  11   4   0        0.37        0.65      1.80 o
  12   4   0       12.90       10.49      3.72 o
  13   4   0       20.68       18.32      4.79 o
  14   4   0        7.24        6.83      3.43 o
  15   4   0       37.34       43.66      8.74 o
  16   4   0        1.33       10.76      7.09 o
   1   5   0     2883.13     2842.97     29.19 o
   2   5   0      286.76      244.86      4.56 o
   3   5   0      341.17      360.26      5.08 o
   4   5   0       62.58       70.28      4.56 o
   5   5   0       82.39       86.16      3.33 o
   6   5   0       30.57       22.47      1.88 o
   7   5   0       31.97       36.41      2.78 o
   8   5   0       13.53        9.30      2.14 o
   9   5   0      158.91      145.25      6.29 o
  10   5   0      113.61      127.28      5.78 o
  11   5   0        6.69       11.84      3.73 o
  12   5   0       33.11       20.69      4.04 o
  13   5   0        4.10        6.94      3.03 o
  14   5   0        0.13        3.84      2.77 o
  15   5   0       13.84       15.58      7.63 o
  16   5   0        0.27        6.26      4.66 o
   0   6   0     2744.72     2834.71     50.73 o
   1   6   0     1906.33     1758.45     19.48 o
   2   6   0      469.14      460.97      6.42 o
   3   6   0      393.33      368.18      6.09 o
   4   6   0        0.46        2.62      1.36 o
   5   6   0      851.90      787.05      9.88 o
   6   6   0      602.47      593.16      8.36 o
   7   6   0      704.72      715.26      9.26 o
   8   6   0      347.09      341.91      6.06 o
   9   6   0      150.21      158.33      6.27 o
  10   6   0        0.24        2.02      2.43 o
  11   6   0       66.99       69.96      3.78 o
  12   6   0        1.33        3.35      2.37 o
  13   6   0       58.78       65.12     11.85 o
  14   6   0        8.55       16.43      5.23 o
  15   6   0       28.08       39.27     12.11 o
  16   6   0        4.26        8.27      5.07 o
   1   7   0      460.44      524.96      7.97 o
   2   7   0      895.31      942.91     11.60 o
   3   7   0     2978.45     3066.66     34.41 o
   4   7   0        1.79        1.07      1.44 o
   5   7   0       68.35       64.93      3.31 o
   6   7   0        2.35        1.48      2.17 o
   7   7   0        8.91        8.39      1.91 o
   8   7   0      588.48      599.91      9.52 o
   9   7   0       33.41       42.10      5.07 o
  10   7   0      126.44      123.47      8.20 o
  11   7   0       63.88       77.82      7.40 o
  12   7   0        0.06        2.87      4.25 o
  13   7   0        4.35        6.55      4.69 o
  14   7   0       17.79       18.11      9.41 o
  15   7   0        3.38        4.21      4.74 o
   0   8   0      293.77      358.73     14.89 o
   1   8   0      131.04      124.28      4.65 o
   2   8   0       38.46       64.93      3.99 o
   3   8   0     1104.45     1146.95     14.43 o
   4   8   0      559.04      572.09     10.11 o
   5   8   0        0.81        1.38      1.84 o
   6   8   0        6.92        6.68      3.10 o
   7   8   0      154.34      160.67      4.87 o
   8   8   0       19.84       18.93      2.35 o
   9   8   0      147.59      152.40      6.20 o
  10   8   0       11.87        5.11      4.07 o
  11   8   0       91.08      115.95      7.98 o
  12   8   0        0.32        8.45      5.17 o
  13   8   0       17.30        3.93      4.95 o
  14   8   0        0.03       -3.57      3.98 o
  15   8   0        3.73       15.12      6.10 o
   1   9   0      253.52      299.35      6.32 o
   2   9   0      586.33      629.32      9.25 o
   3   9   0      107.04       97.04      4.44 o
   4   9   0      377.18      370.51      6.98 o
   5   9   0      293.27      260.07     14.12 o
   6   9   0      426.11      411.40      8.40 o
   7   9   0      529.68      532.97     10.19 o
   8   9   0       13.90       13.75      2.35 o
   9   9   0       10.50       13.13      2.40 o
  10   9   0      310.76      295.47     10.53 o
  11   9   0       24.75       18.56      4.94 o
  12   9   0       20.07       24.39      5.87 o
  13   9   0       13.83       12.17      7.24 o
  14   9   0        8.54        0.85      3.86 o
  15   9   0        1.84       -5.31      5.31 o
   0  10   0       95.31       82.86      4.90 o
   1  10   0        0.79        6.57      2.88 o
   2  10   0        9.09       11.75      2.32 o
   3  10   0        5.07        6.13      2.97 o
   4  10   0      137.62      152.75      6.19 o
   5  10   0      711.25      707.25      9.92 o
   6  10   0       56.46       65.16      4.31 o
   7  10   0      264.67      255.27      7.08 o
   8  10   0       28.36       33.83      2.92 o
   9  10   0       10.79       12.52      3.33 o
  10  10   0       31.78       38.64      5.44 o
  11  10   0        7.08        9.94      4.48 o
  12  10   0       24.04       10.31      6.01 o
  13  10   0        2.22        7.99      5.22 o
  14  10   0        1.34        2.43      5.27 o
  15  10   0        4.13       -3.07      4.99 o
   1  11   0      281.21      241.40      7.74 o
   2  11   0        0.06        1.22      3.29 o
   3  11   0      469.31      440.54      8.37 o
   4  11   0       40.46       48.10      3.90 o
   5  11   0      200.17      177.39      8.45 o
   6  11   0        1.77        0.13      2.57 o
   7  11   0      124.02      116.53      4.49 o
   8  11   0        6.05        4.24      2.91 o
   9  11   0      250.05      235.87      7.98 o
  10  11   0      126.04      128.21      8.33 o
  11  11   0       31.21       18.82      5.33 o
  12  11   0       79.61       84.28      8.73 o
  13  11   0        0.86        3.97      5.49 o
  14  11   0       11.79        7.52      5.97 o
   0  12   0       46.34       44.01      6.92 o
   1  12   0      197.59      185.41      5.74 o
   2  12   0      448.13      436.55      8.71 o
   3  12   0        0.24        0.43      2.96 o
   4  12   0        9.84       10.37      3.40 o
   5  12   0      302.14      303.42      8.88 o
   6  12   0      306.50      300.81      7.00 o
   7  12   0       24.26       26.69      4.27 o
   8  12   0        5.48        5.12      3.45 o
   9  12   0       11.88        9.34      3.26 o
  10  12   0        9.31        6.77      3.12 o
  11  12   0        3.28        5.03      4.51 o
  12  12   0        0.02        6.11      4.94 o
  13  12   0       18.77       13.41      7.61 o
  14  12   0        0.20        4.36      5.58 o
   1  13   0      403.93      384.53      8.44 o
   2  13   0       93.75      123.90      5.48 o
   3  13   0      957.96      954.92     17.33 o
   4  13   0       52.13       60.37      5.41 o
   5  13   0      804.64      831.40     16.98 o
   6  13   0        7.92        8.26      3.33 o
   7  13   0       23.02       20.76      4.02 o
   8  13   0       31.99       30.80      4.43 o
   9  13   0        0.15        2.28      2.21 o
  10  13   0        0.05        0.19      2.25 o
  11  13   0       21.37       19.08      8.46 o
  12  13   0        4.40        0.39      3.86 o
  13  13   0        0.80       -1.98      5.26 o
   0  14   0      154.16      133.29      7.53 o
   1  14   0      265.00      266.27      7.70 o
   2  14   0      272.64      247.23      7.66 o
   3  14   0       82.73       87.02      6.86 o
   4  14   0       91.11       83.04      6.30 o
   5  14   0      118.27      129.47      6.81 o
   6  14   0       73.74       86.51      5.83 o
   7  14   0       54.22       57.14      4.23 o
   8  14   0       53.39       66.44      7.40 o
   9  14   0        8.66        7.70      3.92 o
  10  14   0        1.03       -0.42      3.06 o
  11  14   0        0.03        5.09      6.05 o
  12  14   0        0.44       -2.48      4.74 o
  13  14   0        1.90        5.60      6.01 o
   1  15   0      399.55      413.15      9.97 o
   2  15   0      224.81      232.01      7.66 o
   3  15   0      444.60      463.04     12.94 o
   4  15   0       51.28       56.25     10.52 o
   5  15   0      948.67      949.01     19.11 o
   6  15   0        1.21       -0.05      1.73 o
   7  15   0        2.71        3.27      3.23 o
   8  15   0        0.98        1.80      2.37 o
   9  15   0        0.37        0.29      2.66 o
  10  15   0       10.07       15.68      6.11 o
  11  15   0        9.87        1.21      4.25 o
  12  15   0       10.26        7.02      6.61 o
   0  16   0       23.82       21.23      6.61 o
   1  16   0        5.10        2.48      3.48 o
   2  16   0       50.46       56.69      5.96 o
   3  16   0        1.34        0.22      3.21 o
   4  16   0      117.20      124.18      7.44 o
   5  16   0       10.30        8.85      3.95 o
   6  16   0      109.46      115.22      6.14 o
   7  16   0        1.63        4.47      3.50 o
   8  16   0       43.99       55.56      5.74 o
   9  16   0        0.09        7.70      4.43 o
  10  16   0        1.99        6.61      9.11 o
  11  16   0        6.03        1.70      4.47 o
  12  16   0        0.36        0.29      3.79 o
   1  17   0       95.81      113.60      7.34 o
   2  17   0      112.16      121.37      8.65 o
   3  17   0       59.78       61.16      6.48 o
   4  17   0      116.27      123.15      8.01 o
   5  17   0       28.62       23.53      5.04 o
   6  17   0        5.06        8.87      3.59 o
   7  17   0        0.31       -3.33      4.14 o
   8  17   0       33.28       41.60      5.39 o
   9  17   0        0.18       -1.32      4.38 o
  10  17   0       20.10        9.16      6.31 o
  11  17   0        0.97       -1.49      5.23 o
   0  18   0       49.12       58.80      7.68 o
   1  18   0       37.51       34.80      4.83 o
   2  18   0        6.00        5.50      4.06 o
   3  18   0        5.85        2.57      4.08 o
   4  18   0       32.19       33.24      6.05 o
   5  18   0        0.38        1.28      3.51 o
   6  18   0        0.00        0.67      2.90 o
   7  18   0        7.20        7.63      3.43 o
   8  18   0        0.60        0.63      2.18 o
   9  18   0        0.17       -1.60      5.24 o
  10  18   0        2.17       -7.32      9.60 o
   1  19   0       84.19      107.73      7.22 o
   2  19   0        7.02        3.39      3.71 o
   3  19   0       51.52       70.44      6.77 o
   4  19   0       51.61       37.03     16.13 o
   5  19   0        2.13       -0.61      3.90 o
   6  19   0        0.05        0.47      2.80 o
   7  19   0        3.42        0.52      2.77 o
   8  19   0       42.23       38.25      8.04 o
   9  19   0        2.19        0.56     10.07 o
   0  20   0       39.84       24.69     19.08 o
   1  20   0        1.09        2.20      4.20 o
   2  20   0        1.40        0.04      3.23 o
   3  20   0       25.70       14.51      7.86 o
   4  20   0        1.68        3.85      4.04 o
   5  20   0       20.34        6.07      6.52 o
   6  20   0        0.96        1.09      3.54 o
   7  20   0        1.06        0.54      2.92 o
   8  20   0       25.71       20.30     11.67 o
   1  21   0       25.47       17.69      7.91 o
   2  21   0        0.43       -3.12      4.88 o
   3  21   0       12.64        2.72      4.12 o
   4  21   0       22.67        3.03      4.52 o
   5  21   0       13.42        4.60      5.39 o
   6  21   0        2.66        1.27      3.73 o
   7  21   0        0.00        2.23      6.32 o
   0  22   0       47.04       74.40     11.34 o
   1  22   0        1.61       -2.03      5.03 o
   2  22   0       51.25       46.79     18.84 o
   3  22   0        0.95        2.43      4.59 o
   4  22   0        0.24        0.48      4.06 o
   5  22   0        3.68        5.38      5.57 o
   1  23   0        0.32        1.33      4.37 o
   2  23   0        0.43        3.27      5.82 o
   3  23   0        4.37        2.74      6.45 o
 -16   1   1        8.96        3.46      3.78 o
 -15   1   1        0.79        4.58      5.15 o
 -14   1   1        2.18        2.82      4.43 o
 -13   1   1        0.57        0.12      2.19 o
 -12   1   1        4.38        3.30      3.29 o
 -11   1   1      428.39      442.81      8.28 o
 -10   1   1      581.27      620.19     11.74 o
  -9   1   1        1.54        0.76      2.09 o
  -8   1   1      801.22      698.02     11.10 o
  -7   1   1        0.87        5.11      2.47 o
  -6   1   1     1835.12     1664.10     22.11 o
  -5   1   1     3075.53     3001.39     47.75 o
  -4   1   1      903.38      863.58     13.28 o
  -3   1   1    12671.14    14013.18    184.46 o
  -2   1   1    19297.14    18705.14   1227.11 o
   1   1   1     7438.20     7631.86    117.93 o
   2   1   1      776.69      769.57      6.75 o
   3   1   1     1779.14     1637.54     12.29 o
   4   1   1       51.76       39.41      2.55 o
   5   1   1        0.18        0.06      0.95 o
   6   1   1       40.29       35.98      2.08 o
   7   1   1      386.56      409.36      6.16 o
   8   1   1        0.16        3.98      2.48 o
   9   1   1       19.24       12.66      2.17 o
  10   1   1      312.45      301.62      6.75 o
  11   1   1       30.87       32.28      4.28 o
  12   1   1       42.18       47.85      5.11 o
  13   1   1        5.03       -2.19      2.73 o
  14   1   1       29.01       36.61      8.58 o
  15   1   1        8.38        8.18      5.44 o
  16   1   1        7.04        7.11      4.84 o
 -16   2   1        0.02        2.97      3.35 o
 -15   2   1        0.00        8.83     10.39 o
 -14   2   1       19.15       17.21      3.34 o
 -13   2   1       38.28       29.63      6.23 o
 -12   2   1       28.05       20.10      3.16 o
 -11   2   1       16.14       14.17      3.89 o
 -10   2   1       31.18       19.64      3.80 o
  -9   2   1       10.13        9.07      2.81 o
  -8   2   1       52.61       64.82      4.35 o
  -7   2   1      197.54      266.17      5.66 o
  -6   2   1      118.64      107.92      3.33 o
  -5   2   1      996.30      891.20     10.02 o
  -4   2   1     9606.85    11069.58    148.37 o
  -3   2   1     3888.58     3963.71     60.58 o
  -2   2   1     6952.95     7530.88     91.02 o
  -1   2   1      128.26       91.47      1.39 o
   0   2   1      798.14      737.68     12.29 o
   1   2   1     1196.23     1092.08      8.65 o
   2   2   1     3563.43     3570.92     31.80 o
   3   2   1      274.12      199.37      3.20 o
   4   2   1     1525.21     1459.28     13.88 o
   5   2   1      196.05      198.51      3.55 o
   6   2   1      196.02      183.85      3.70 o
   7   2   1      743.79      843.86     10.76 o
   8   2   1       48.44       50.44      3.25 o
   9   2   1       39.55       43.55      4.60 o
  10   2   1        6.67        4.22      2.47 o
  11   2   1       33.09       29.14      3.73 o
  12   2   1       14.23        9.15      3.67 o
  13   2   1        5.19        6.24      3.33 o
  14   2   1        0.00        6.37      5.60 o
  15   2   1        0.28        0.54      2.45 o
  16   2   1       10.28       11.51      6.63 o
 -16   3   1        0.50        3.52      7.76 o
 -15   3   1        0.24       -3.63      3.63 o
 -14   3   1        0.08       -2.65      2.87 o
 -13   3   1        0.01        0.24      2.31 o
 -12   3   1      156.34      177.87      6.78 o
 -11   3   1       14.22       11.19      3.32 o
 -10   3   1      248.16      220.65      8.11 o
  -9   3   1      208.63      185.76      5.80 o
  -8   3   1        9.84        8.02      1.67 o
  -7   3   1       23.83       17.12      2.22 o
  -6   3   1       48.94       61.93      4.70 o
  -5   3   1      221.12      245.02      5.59 o
  -4   3   1      102.33       94.32      3.87 o
  -3   3   1      898.94      821.09     10.71 o
  -2   3   1       33.93       33.95      2.20 o
  -1   3   1     2423.63     2300.69     22.14 o
   0   3   1     1217.52     1199.08     11.16 o
   1   3   1     3200.40     3317.41     31.25 o
   2   3   1      976.14      858.47      8.08 o
   3   3   1      247.84      266.87      4.20 o
   4   3   1     3851.34     4042.39     39.24 o
   5   3   1     1708.87     1635.37     16.15 o
   6   3   1     1055.94     1098.46     12.58 o
   7   3   1     1232.04     1261.88     14.95 o
   8   3   1      112.95      139.47      4.36 o
   9   3   1       41.59       43.85      4.06 o
  10   3   1       39.31       51.44      5.35 o
  11   3   1       60.29       49.54      5.98 o
  12   3   1      179.23      184.76      7.04 o
  13   3   1        0.21       -1.15      2.82 o
  14   3   1       28.69       40.42      5.08 o
  15   3   1        1.13       14.66      5.90 o
 -16   4   1        0.03        5.07      5.36 o
 -15   4   1        0.27        5.12      3.65 o
 -14   4   1        1.73        1.04      2.66 o
 -13   4   1       59.70       69.76     12.02 o
 -12   4   1       21.65       13.01      2.78 o
 -11   4   1        0.39        0.33      2.53 o
 -10   4   1        6.74        8.34      3.07 o
  -9   4   1        2.58        0.55      2.94 o
  -8   4   1       23.81       18.79      2.48 o
  -7   4   1        0.45        2.46      2.51 o
  -6   4   1      116.82      134.24      4.37 o
  -5   4   1      115.06       84.53      4.99 o
  -4   4   1     3061.26     3066.83     40.20 o
  -3   4   1      674.20      628.17      8.20 o
  -2   4   1      603.74      559.71      7.64 o
  -1   4   1      170.87      126.01      3.87 o
   0   4   1    14528.93    14347.01    564.44 o
   1   4   1     9073.69    10014.30    292.78 o
   2   4   1      135.26      126.47      2.87 o
   3   4   1     1024.39      928.34     11.99 o
   4   4   1      739.39      737.41      7.29 o
   5   4   1       90.85      119.51      3.12 o
   6   4   1      515.77      510.80      7.48 o
   7   4   1        1.77        4.42      1.85 o
   8   4   1      130.83      153.91      5.52 o
   9   4   1        0.03       -0.89      2.19 o
  10   4   1      119.89      119.15      5.83 o
  11   4   1       25.52       34.23      3.96 o
  12   4   1       94.78      117.93      8.10 o
  13   4   1        2.53        6.34      3.23 o
  14   4   1       16.38       10.54      4.12 o
  15   4   1       20.22       30.48      5.18 o
 -16   5   1        6.35       16.29      7.51 o
 -15   5   1       13.12       15.64      6.14 o
 -14   5   1        0.06        2.11      2.75 o
 -13   5   1        0.04        4.78      3.97 o
 -12   5   1       21.64       29.78      4.26 o
 -11   5   1       41.56       40.31      3.94 o
 -10   5   1      206.04      206.32      5.83 o
  -9   5   1       49.03       57.32      3.12 o
  -8   5   1       41.53       44.16      1.88 o
  -7   5   1        3.17        0.11      1.71 o
  -6   5   1       71.31      111.22      9.34 o
  -5   5   1       33.13       20.10      2.29 o
  -4   5   1     1084.14      941.82     10.36 o
  -3   5   1     1023.09      965.89     11.20 o
  -2   5   1     1064.64     1020.57     11.68 o
  -1   5   1      255.94      275.58      5.49 o
   0   5   1     2919.97     3023.61     31.26 o
   1   5   1     7116.22     7677.12     84.29 o
   2   5   1      510.90      589.23      7.63 o
   3   5   1     1164.09     1134.41     12.74 o
   4   5   1      102.41      111.78      5.62 o
   5   5   1     1808.18     1901.43     17.83 o
   6   5   1      335.46      331.48      5.67 o
   7   5   1       80.76       74.96      4.64 o
   8   5   1      173.03      173.56      5.36 o
   9   5   1       53.98       64.63      3.83 o
  10   5   1       84.53       81.06      4.51 o
  11   5   1        0.45        2.69      3.44 o
  12   5   1       69.77       77.53      4.66 o
  13   5   1       25.49       32.49      4.92 o
  14   5   1        2.28       12.52      5.19 o
  15   5   1        0.87        2.52      4.36 o
 -16   6   1       18.06       15.47      6.21 o
 -15   6   1        3.75        3.87      4.50 o
 -14   6   1        1.48        3.66      4.23 o
 -13   6   1       15.20       17.99      5.48 o
 -12   6   1       34.12       31.98      3.72 o
 -11   6   1        0.09       -0.58      1.40 o
 -10   6   1        4.84       13.14      3.76 o
  -9   6   1       15.14       13.83      3.69 o
  -8   6   1       39.31       50.97      5.44 o
  -7   6   1       74.80       85.10      6.20 o
  -6   6   1       62.30       68.23      4.15 o
  -5   6   1      200.18      200.74      3.56 o
  -4   6   1      349.61      347.80      6.30 o
  -3   6   1      213.37      212.92      5.15 o
  -2   6   1     1295.80     1228.32     13.63 o
  -1   6   1     1979.17     1873.10     20.58 o
   0   6   1     2769.00     2832.16     29.56 o
   1   6   1      138.93      126.19      3.09 o
   2   6   1        1.18        1.84      1.49 o
   3   6   1      473.71      479.13      5.90 o
   4   6   1        0.17        5.21      2.16 o
   5   6   1      458.68      479.08      7.84 o
   6   6   1       56.21       60.74      3.30 o
   7   6   1        3.68       11.03      1.97 o
   8   6   1       71.98       74.04      4.05 o
   9   6   1       41.01       51.65      6.76 o
  10   6   1       24.69       26.56      3.18 o
  11   6   1       35.95       48.34      5.98 o
  12   6   1        0.79        2.97      2.92 o
  13   6   1       43.33       52.23      6.94 o
  14   6   1        0.22        4.86      3.86 o
  15   6   1        3.48       12.04      4.45 o
 -16   7   1        1.54        0.85      3.43 o
 -15   7   1        9.88        0.08      2.73 o
 -14   7   1       13.46       10.87      5.69 o
 -13   7   1        1.64        4.76      4.17 o
 -12   7   1       16.56        9.30      4.57 o
 -11   7   1        0.33        4.14      4.60 o
 -10   7   1      145.01      131.22      7.51 o
  -9   7   1        9.54       15.12      3.86 o
  -8   7   1      756.97      745.32     12.94 o
  -7   7   1      116.04      118.14      5.62 o
  -6   7   1      223.08      185.18      5.38 o
  -5   7   1       51.76       52.83      6.37 o
  -4   7   1       16.54       12.59      2.49 o
  -3   7   1      165.75      127.01      4.91 o
  -2   7   1        4.19       10.17      2.11 o
  -1   7   1     1067.56      988.35     12.94 o
   0   7   1      242.82      224.56      4.83 o
   1   7   1       42.60       40.54      2.41 o
   2   7   1      483.80      486.49      7.64 o
   3   7   1     5552.55     5837.27     59.08 o
   4   7   1      254.48      266.25      7.63 o
   5   7   1      927.17      959.29     13.15 o
   6   7   1       34.40       44.35      3.96 o
   7   7   1      509.63      464.18      7.34 o
   8   7   1      297.81      318.42      7.99 o
   9   7   1       83.38       88.20      4.27 o
  10   7   1       15.64       15.97      4.28 o
  11   7   1       26.16       30.13      4.21 o
  12   7   1        1.62        0.70      2.02 o
  13   7   1        3.26        9.03      6.49 o
  14   7   1        0.00        3.51      3.83 o
  15   7   1        0.63        6.51      5.17 o
 -15   8   1        7.13        4.63      6.06 o
 -14   8   1       12.74       15.03      7.29 o
 -13   8   1      110.55      147.16     11.07 o
 -12   8   1       11.09        5.66      5.02 o
 -11   8   1       82.73      106.49      7.94 o
 -10   8   1      126.12      121.90      6.80 o
  -9   8   1       30.19       33.37      4.56 o
  -8   8   1        4.44        1.69      3.96 o
  -7   8   1       19.79       22.83      2.83 o
  -6   8   1      114.57      119.40      3.29 o
  -5   8   1      676.13      710.08      9.24 o
  -4   8   1      137.77      169.81      4.87 o
  -3   8   1      754.08      689.00      9.86 o
  -2   8   1       11.09       18.06      2.72 o
  -1   8   1     2261.07     2386.98     28.15 o
   0   8   1     2532.84     2713.68     30.85 o
   1   8   1     1536.39     1526.24     18.24 o
   2   8   1     3710.04     3855.56     42.79 o
   3   8   1       39.49       48.00      4.90 o
   4   8   1      565.87      516.67      6.98 o
   5   8   1       72.09       77.48      4.91 o
   6   8   1      779.10      787.44     12.98 o
   7   8   1       89.52       97.74      3.73 o
   8   8   1      286.96      277.05      6.67 o
   9   8   1       18.97       14.02      3.21 o
  10   8   1        4.70        9.82      3.83 o
  11   8   1       18.57       17.19      5.31 o
  12   8   1        0.12       -3.77      4.32 o
  13   8   1       14.80       13.34      5.72 o
  14   8   1        2.38        2.60      3.93 o
  15   8   1        3.58        6.96      6.51 o
 -15   9   1       19.58       14.92      7.66 o
 -14   9   1        0.09        1.87      4.29 o
 -13   9   1       34.30       31.42      7.67 o
 -12   9   1       18.85        9.60      4.59 o
 -11   9   1       52.57       59.17      6.46 o
 -10   9   1        0.09        5.38      4.94 o
  -9   9   1        0.22        3.36      3.67 o
  -8   9   1        8.37       10.40      4.33 o
  -7   9   1        0.25        0.80      1.78 o
  -6   9   1       66.24       70.58      6.25 o
  -5   9   1      560.31      551.13      9.55 o
  -4   9   1        3.52        9.62      2.88 o
  -3   9   1        2.74        0.61      1.78 o
  -2   9   1      104.51      121.14      3.83 o
  -1   9   1      487.64      470.50      8.63 o
   0   9   1       90.02      105.22      4.64 o
   1   9   1       78.18       76.81      3.48 o
   2   9   1      110.80      100.47      3.51 o
   3   9   1      469.38      465.06      7.69 o
   4   9   1       39.38       52.00      3.11 o
   5   9   1      149.59      150.72      5.71 o
   6   9   1      129.24      130.40      5.48 o
   7   9   1       29.41       35.43      4.06 o
   8   9   1      129.60      134.88      5.07 o
   9   9   1       10.52       14.37      3.45 o
  10   9   1       43.53       51.68      4.80 o
  11   9   1        2.96       -2.45      3.71 o
  12   9   1        1.82        1.17      2.88 o
  13   9   1        0.51        7.54      4.35 o
  14   9   1        0.08        5.29      5.08 o
 -15  10   1       25.34       21.47      7.89 o
 -14  10   1        4.66        1.22      5.74 o
 -13  10   1        8.24        6.45      5.58 o
 -12  10   1       45.64       21.62      9.43 o
 -11  10   1        1.85        4.09      4.15 o
 -10  10   1       11.78       17.31      4.44 o
  -9  10   1       19.58       22.27      6.69 o
  -8  10   1       62.95       61.31      3.09 o
  -7  10   1      549.26      529.38      8.49 o
  -6  10   1       48.81       56.79      3.22 o
  -5  10   1       14.83       15.91      3.31 o
  -4  10   1      157.00      136.02      5.14 o
  -3  10   1      198.50      188.56      5.81 o
  -2  10   1       33.67       70.24      5.23 o
  -1  10   1      666.87      706.35     10.89 o
   0  10   1      119.98      122.69      3.91 o
   1  10   1      298.04      265.06      6.19 o
   2  10   1     1272.58     1275.70     16.98 o
   3  10   1       44.42       44.10      3.78 o
   4  10   1      798.49      800.49     10.76 o
   5  10   1       43.63       49.30      3.76 o
   6  10   1       33.64       30.95      4.13 o
   7  10   1     1010.56     1016.53     19.36 o
   8  10   1        3.55        7.52      2.92 o
   9  10   1      344.92      336.84      7.39 o
  10  10   1       84.51      111.97      6.21 o
  11  10   1        0.70       -2.38      3.76 o
  12  10   1        0.08       -0.81      3.71 o
  13  10   1        0.95        3.86      3.90 o
  14  10   1        0.15        1.31      3.45 o
 -14  11   1       13.09        7.57      5.91 o
 -13  11   1       12.86        5.18      5.29 o
 -12  11   1       28.47       13.51      9.67 o
 -11  11   1        2.69       -0.99      3.85 o
 -10  11   1        4.60        6.64      4.27 o
  -9  11   1        1.46        4.55      5.40 o
  -8  11   1      156.38      159.38      5.78 o
  -7  11   1       63.63       59.62      3.90 o
  -6  11   1       39.06       41.10      3.11 o
  -5  11   1      240.37      238.68      6.93 o
  -4  11   1        9.12       15.64      3.58 o
  -3  11   1      361.87      326.00      8.62 o
  -2  11   1      123.16      134.85      4.42 o
  -1  11   1       81.80       96.08      6.00 o
   0  11   1       14.69       13.87      2.51 o
   1  11   1      699.92      712.44     11.33 o
   2  11   1      316.74      308.43      7.28 o
   3  11   1       48.61       41.37      3.48 o
   4  11   1       55.80       58.80      5.67 o
   5  11   1      606.93      568.23      9.77 o
   6  11   1       94.15       98.08      6.23 o
   7  11   1      280.34      276.18      8.44 o
   8  11   1       51.55       47.91      4.11 o
   9  11   1       35.30       39.80      4.88 o
  10  11   1        1.46        2.65      2.76 o
  11  11   1       26.02       26.27      7.81 o
  12  11   1        0.16       -3.86      4.22 o
  13  11   1        0.22        5.37      4.18 o
  14  11   1        0.08        0.35      4.03 o
 -14  12   1        4.21        1.29      4.60 o
 -13  12   1       11.69        4.44      5.74 o
 -12  12   1        8.31        1.17      6.93 o
 -11  12   1        5.60        3.12      4.93 o
 -10  12   1       53.18       42.43     15.21 o
  -9  12   1       98.79       99.80      7.01 o
  -8  12   1       81.27       84.83      6.67 o
  -7  12   1      731.25      749.40     11.41 o
  -6  12   1       87.86       89.06      4.19 o
  -5  12   1      181.94      198.03      6.83 o
  -4  12   1       65.86       75.37      4.70 o
  -3  12   1      144.74      161.62      6.25 o
  -2  12   1       53.45       49.09      3.90 o
  -1  12   1      129.94      149.34      5.16 o
   0  12   1      104.20       89.27      4.51 o
   1  12   1       16.70       21.93      3.16 o
   2  12   1      220.03      217.85      7.62 o
   3  12   1        8.69       10.98      3.07 o
   4  12   1      314.52      299.39      7.67 o
   5  12   1        1.04        5.18      2.30 o
   6  12   1        0.92        1.50      2.26 o
   7  12   1      290.49      297.60      9.00 o
   8  12   1       34.36       42.09      4.68 o
   9  12   1      209.66      223.29      6.81 o
  10  12   1       25.19       24.91      4.28 o
  11  12   1       97.38      127.37      6.52 o
  12  12   1       15.17        7.03      4.82 o
  13  12   1        0.04        4.12      5.68 o
 -14  13   1        4.22       -3.74      6.34 o
 -13  13   1        0.09        0.20      4.83 o
 -12  13   1       43.51       16.53     10.84 o
 -11  13   1        4.64        4.65      4.67 o
 -10  13   1       18.61       18.54      8.05 o
  -9  13   1       29.21       36.11      6.76 o
  -8  13   1      151.72      142.56      5.16 o
  -7  13   1       23.14       21.27      2.57 o
  -6  13   1       12.32       13.48      3.16 o
  -5  13   1        0.24       -3.13      3.23 o
  -4  13   1      127.70      119.42      5.86 o
  -3  13   1       55.31       56.07      4.17 o
  -2  13   1       61.70       66.63      4.27 o
  -1  13   1      347.65      347.71     10.81 o
   0  13   1       14.14       10.92      4.63 o
   1  13   1      101.58       93.34      4.84 o
   2  13   1      102.50      108.46      5.79 o
   3  13   1       80.99       80.64      4.93 o
   4  13   1       39.97       52.18      5.86 o
   5  13   1        0.04        0.97      2.10 o
   6  13   1      100.52      102.77      5.73 o
   7  13   1       20.06       26.17      4.98 o
   8  13   1        4.27        4.53      2.81 o
   9  13   1       23.82       12.17      4.12 o
  10  13   1       14.61        6.47      4.15 o
  11  13   1       16.99        9.82      4.03 o
  12  13   1        9.80       10.90      5.85 o
  13  13   1        0.02        4.49      4.64 o
 -13  14   1        8.45       11.48      7.89 o
 -12  14   1        8.77        5.19      6.85 o
 -11  14   1       30.83       21.11     11.73 o
 -10  14   1       17.53       10.54      5.70 o
  -9  14   1       32.89       31.00      6.26 o
  -8  14   1      139.57      138.99      9.77 o
  -7  14   1      277.16      266.16      7.79 o
  -6  14   1      742.69      740.87     14.61 o
  -5  14   1     1140.73     1139.33     20.87 o
  -4  14   1       22.21       24.44      4.94 o
  -3  14   1      164.76      184.50      6.75 o
  -2  14   1       33.54       39.24      4.85 o
  -1  14   1       16.01       20.38      3.83 o
   0  14   1      924.29      899.63     14.84 o
   1  14   1        6.62       10.29      3.43 o
   2  14   1      718.31      730.86     14.11 o
   3  14   1      511.28      475.84     10.61 o
   4  14   1        6.62        7.05      4.11 o
   5  14   1       39.20       47.07      5.26 o
   6  14   1       19.02       18.62      3.67 o
   7  14   1       37.20       37.49      4.79 o
   8  14   1       42.60       38.11      7.62 o
   9  14   1       15.42       16.09      6.76 o
  10  14   1       14.37        8.63      4.56 o
  11  14   1        8.12        6.27      3.83 o
  12  14   1        3.47        2.64      4.38 o
 -13  15   1       14.28        5.24      6.19 o
 -12  15   1        0.02        8.46      7.60 o
 -11  15   1        1.03       -1.52      9.63 o
 -10  15   1        6.57        2.39      6.17 o
  -9  15   1        2.83        4.06      3.38 o
  -8  15   1       68.09       63.97      5.64 o
  -7  15   1        1.83        0.60      2.17 o
  -6  15   1        4.08        3.76      4.24 o
  -5  15   1       24.69       33.87      5.80 o
  -4  15   1      285.51      285.15      9.00 o
  -3  15   1       51.27       57.20      5.45 o
  -2  15   1        2.70        4.96      3.03 o
  -1  15   1        0.01        2.57      2.74 o
   0  15   1       11.52       14.93      3.49 o
   1  15   1       39.55       50.40      6.89 o
   2  15   1       35.43       49.38      5.96 o
   3  15   1      187.65      202.93      6.99 o
   4  15   1       89.60      100.21     11.34 o
   5  15   1      128.55      128.28      6.06 o
   6  15   1       39.71       46.50      4.28 o
   7  15   1       18.80       21.29      4.93 o
   8  15   1       42.24       35.57     10.80 o
   9  15   1        0.81        5.36      5.08 o
  10  15   1        2.07        0.49      3.03 o
  11  15   1        0.11        7.04      5.90 o
  12  15   1       19.27        4.54      8.02 o
 -12  16   1        5.39       11.00     11.45 o
 -11  16   1        0.98       10.59      7.24 o
 -10  16   1        0.17        3.40      5.14 o
  -9  16   1        4.89       10.08      8.73 o
  -8  16   1       15.35       13.26      3.64 o
  -7  16   1       67.61       76.46      6.78 o
  -6  16   1       63.65       55.50      6.89 o
  -5  16   1      151.32      146.77     10.07 o
  -4  16   1       17.06       18.67      5.03 o
  -3  16   1       42.08       51.49      5.87 o
  -2  16   1      382.15      357.12     10.45 o
  -1  16   1       40.60       45.73      5.03 o
   0  16   1      210.28      210.89      7.60 o
   1  16   1        3.71        0.70      2.25 o
   2  16   1      189.52      185.03      7.27 o
   3  16   1       12.55        5.64      3.27 o
   4  16   1       25.10       25.89      4.82 o
   5  16   1       15.17       20.36      3.92 o
   6  16   1        1.27        2.64      2.90 o
   7  16   1       12.67       13.25      3.71 o
   8  16   1       19.52       10.25      5.72 o
   9  16   1       21.71       12.33      5.33 o
  10  16   1        2.99        4.47      3.02 o
  11  16   1        7.72        8.00      7.88 o
 -11  17   1        1.27       -4.32      9.04 o
 -10  17   1       10.14        3.47      6.24 o
  -9  17   1        7.67       13.21     10.62 o
  -8  17   1        1.39        2.25      2.59 o
  -7  17   1      222.57      224.05      7.75 o
  -6  17   1       20.43       13.77      6.35 o
  -5  17   1       38.56       35.72      6.28 o
  -4  17   1       23.59       22.53      4.91 o
  -3  17   1        1.90       -0.96      3.42 o
  -2  17   1        0.39       -0.32      3.39 o
  -1  17   1       71.35       90.22      9.47 o
   0  17   1        2.41       -0.23      3.75 o
   1  17   1      102.74       90.10      7.52 o
   2  17   1      181.38      189.70      9.91 o
   3  17   1        0.43       -0.99      2.89 o
   4  17   1        8.86        6.59      3.64 o
   5  17   1       18.77       15.50      3.75 o
   6  17   1        1.17        6.04      3.71 o
   7  17   1        4.71        3.14      3.32 o
   8  17   1        2.28        2.79      4.09 o
   9  17   1        2.73        0.00      3.20 o
  10  17   1        0.05       -3.57      8.73 o
 -10  18   1       15.37       23.14     11.83 o
  -9  18   1        3.05        2.03      5.47 o
  -8  18   1        1.26       -2.22      4.81 o
  -7  18   1        8.16       11.72      4.37 o
  -6  18   1       16.86       12.58      6.39 o
  -5  18   1       80.51      106.59     12.06 o
  -4  18   1       18.24       21.68      5.83 o
  -3  18   1        5.13        8.17      4.70 o
  -2  18   1       48.44       45.24      5.74 o
  -1  18   1        9.78        7.37      4.08 o
   0  18   1      148.49      159.60      7.85 o
   1  18   1       37.28       33.95      5.19 o
   2  18   1      150.36      154.89      7.56 o
   3  18   1       14.58       18.39      5.13 o
   4  18   1       75.55       83.10      6.75 o
   5  18   1        0.87        1.43      3.12 o
   6  18   1       53.97       52.48      5.56 o
   7  18   1       21.41       36.13      6.07 o
   8  18   1       15.24       10.08      5.25 o
   9  18   1        8.64        7.46      6.42 o
  10  18   1        1.05        7.28      5.90 o
 -10  19   1        4.32        7.25      7.41 o
  -9  19   1        0.01        4.25      7.19 o
  -8  19   1        0.02       -4.09      6.24 o
  -7  19   1        0.01       -3.75      3.75 o
  -6  19   1        2.67        2.39      5.07 o
  -5  19   1       18.34       17.46      6.19 o
  -4  19   1        0.03       -2.73      4.14 o
  -3  19   1        5.16        4.83      4.38 o
  -2  19   1        0.42        3.68      4.41 o
  -1  19   1       41.71       56.28      7.14 o
   0  19   1       21.23       22.74      4.81 o
   1  19   1        6.56        6.90      4.00 o
   2  19   1        2.98        4.81      3.88 o
   3  19   1       13.73       12.69      5.32 o
   4  19   1        2.81        6.30      4.05 o
   5  19   1       12.71        8.73      4.05 o
   6  19   1        0.08        2.54      3.77 o
   7  19   1        7.09        2.48      3.80 o
   8  19   1        3.18        6.54      6.27 o
   9  19   1        2.92        1.64      5.17 o
  -8  20   1        3.68       12.28      6.57 o
  -7  20   1        0.67        4.41      4.95 o
  -6  20   1        3.84        6.96      5.88 o
  -5  20   1      110.81      134.90     10.20 o
  -4  20   1       23.33       19.98      5.69 o
  -3  20   1       37.85       35.58      7.85 o
  -2  20   1       28.71       15.27      6.66 o
  -1  20   1       31.45       10.23      6.75 o
   0  20   1       71.89       69.61     23.66 o
   1  20   1        4.65        3.54      5.50 o
   2  20   1       58.81       67.16     14.41 o
   3  20   1        0.99        5.27      5.03 o
   4  20   1        0.95       -2.14      4.66 o
   5  20   1        9.79        9.92      4.55 o
   6  20   1       16.81       10.03      4.94 o
   7  20   1       43.72       46.51     12.75 o
   8  20   1       38.44       28.35     11.21 o
  -7  21   1        8.15        5.83      5.47 o
  -6  21   1        2.52        4.02      6.57 o
  -5  21   1        4.86        5.86      5.24 o
  -4  21   1        2.46        0.46      3.92 o
  -3  21   1       77.33       89.52     22.79 o
  -2  21   1       16.70       11.16      8.06 o
  -1  21   1       39.03       19.02     12.13 o
   0  21   1       17.06        3.99      6.64 o
   1  21   1        4.37        3.35      5.08 o
   2  21   1        7.51        3.28      4.53 o
   3  21   1       11.77        4.07      7.21 o
   4  21   1        0.09       -0.79      4.79 o
   5  21   1       17.90       10.31      4.77 o
   6  21   1        3.12        2.51      4.23 o
  -6  22   1        2.46        3.85      5.35 o
  -5  22   1        1.08        3.02      5.11 o
  -4  22   1        0.01       -3.81      5.12 o
  -3  22   1        0.06        1.21      5.17 o
  -2  22   1       52.86       59.22     21.53 o
  -1  22   1       15.44        4.64      4.92 o
   0  22   1        0.26        3.29      4.69 o
   1  22   1        6.97        1.20      4.20 o
   2  22   1       56.28       79.85     17.55 o
   3  22   1       17.52       16.84     10.17 o
   4  22   1       43.32       50.90     19.78 o
   5  22   1        5.07        4.26      4.84 o
  -3  23   1       15.58       12.21      5.71 o
  -2  23   1        4.37        1.65      4.62 o
  -1  23   1        5.74        6.28      6.96 o
   0  23   1        1.60        0.67      3.83 o
   1  23   1       21.97        5.23      5.32 o
   2  23   1        2.05        1.20      5.06 o
 -17   0   2        3.28       44.95     25.40 o
 -16   0   2        0.01       12.09     13.95 o
 -15   0   2       17.33       25.45     25.44 o
 -14   0   2       16.01        5.79      6.90 o
 -13   0   2      219.38      243.80      9.88 o
 -12   0   2        1.54        2.30      3.26 o
 -11   0   2      583.73      587.71     23.96 o
 -10   0   2      497.51      478.95     27.48 o
  -9   0   2       35.08       51.78      8.31 o
  -8   0   2      176.73      189.48     11.14 o
  -7   0   2      705.34      648.44     13.72 o
  -6   0   2      211.24      205.36      8.03 o
  -5   0   2     9074.26     9926.18    231.08 o
  -4   0   2      593.40      607.78     15.41 o
  -3   0   2     6321.64     6769.61    143.10 o
  -2   0   2    33859.74    26380.31    656.25 o
  -1   0   2     8814.07     8620.95    386.34 o
   0   0   2     6485.24     6063.27    318.52 o
   1   0   2     2247.47     2128.56     20.39 o
   2   0   2     3440.59     3360.42     34.18 o
   3   0   2      450.59      444.17      7.00 o
   4   0   2     1805.81     1646.61     18.21 o
   5   0   2      245.84      253.59      6.29 o
   6   0   2      340.10      297.62     11.18 o
   7   0   2        1.76        4.99      2.47 o
   8   0   2      172.80      180.46      6.31 o
   9   0   2       26.88       44.00      8.38 o
  10   0   2      256.98      274.76      9.94 o
  11   0   2       61.76       66.87      6.12 o
  12   0   2       31.82       26.11      4.71 o
  13   0   2       22.75       18.56      9.30 o
  14   0   2        7.14       27.60     12.11 o
  15   0   2        0.25       13.02      6.56 o
 -17   1   2        0.18        9.36     11.27 o
 -16   1   2        0.54        4.15      6.07 o
 -15   1   2        8.73        9.62      8.71 o
 -14   1   2       20.53       20.74     11.23 o
 -13   1   2        4.76        4.00      4.42 o
 -12   1   2        0.57        3.72      3.69 o
 -11   1   2        0.73        1.71      2.81 o
 -10   1   2       17.97       14.19      4.73 o
  -9   1   2      148.54      154.52      7.08 o
  -8   1   2      162.62      165.12      9.16 o
  -7   1   2      437.99      457.77      8.94 o
  -6   1   2     1068.47     1059.59     15.97 o
  -5   1   2      195.34      198.31      6.40 o
  -4   1   2     1148.74     1157.66     15.46 o
  -3   1   2     1493.02     1371.79     16.25 o
  -2   1   2      482.32      401.01      7.58 o
  -1   1   2      145.13      122.26      2.30 o
   0   1   2     4638.42     4646.78     38.34 o
   1   1   2     2132.66     2008.95     18.51 o
   2   1   2      855.74      796.81      6.13 o
   3   1   2      729.51      683.14      5.49 o
   4   1   2       24.72       25.35      2.10 o
   5   1   2      637.55      621.57      6.14 o
   6   1   2      163.51      153.87      3.45 o
   7   1   2        9.94       11.42      2.14 o
   8   1   2        8.98       11.82      2.31 o
   9   1   2       10.01       11.35      2.61 o
  10   1   2       19.19       16.18      3.01 o
  11   1   2        0.59       -0.76      3.02 o
  12   1   2        0.36       -1.06      3.24 o
  13   1   2        3.10        2.12      2.85 o
  14   1   2        8.24       15.69      4.85 o
  15   1   2        0.16       11.00      7.18 o
 -17   2   2        5.68        8.03     12.69 o
 -16   2   2        0.02        2.89      5.19 o
 -15   2   2       12.91       11.45      4.47 o
 -14   2   2       12.18        3.38      4.61 o
 -13   2   2      142.73      170.84      7.19 o
 -12   2   2       68.89       77.55      5.06 o
 -11   2   2        0.61        2.09      2.51 o
 -10   2   2       93.06       86.76      3.57 o
  -9   2   2        2.82        5.03      3.75 o
  -8   2   2       39.59       42.35      6.53 o
  -7   2   2      297.92      290.68      7.83 o
  -6   2   2       58.93       71.05      3.89 o
  -5   2   2      114.21      105.12      4.40 o
  -4   2   2     1290.01     1180.61     14.04 o
  -3   2   2     1431.39     1407.84     14.08 o
  -2   2   2     1460.97     1346.04     10.51 o
  -1   2   2        0.08        0.90      0.88 o
   0   2   2     2875.79     2697.78     24.08 o
   1   2   2      224.53      206.39      3.26 o
   2   2   2      281.20      309.57      3.82 o
   3   2   2      159.71      147.31      2.95 o
   4   2   2     2702.50     2758.35     23.99 o
   5   2   2      150.46      190.57      4.24 o
   6   2   2       90.58       85.64      2.74 o
   7   2   2       35.99       35.53      2.66 o
   8   2   2       94.78       78.47      3.95 o
   9   2   2      462.10      459.94     11.01 o
  10   2   2       30.43       43.32      6.54 o
  11   2   2       83.72       98.59      5.50 o
  12   2   2       13.30       18.22      3.79 o
  13   2   2       33.52       36.52      5.35 o
  14   2   2        2.94       12.45      6.01 o
  15   2   2        0.05       10.58      5.11 o
 -16   3   2        0.68       13.75     12.55 o
 -15   3   2        1.97        7.72     11.55 o
 -14   3   2        9.64        9.43      3.74 o
 -13   3   2        0.43        7.17      4.51 o
 -12   3   2        5.67        8.40      3.51 o
 -11   3   2      102.43      113.54      4.80 o
 -10   3   2        5.29       10.19      2.77 o
  -9   3   2        9.46        9.26      3.16 o
  -8   3   2        0.04        3.59      1.53 o
  -7   3   2      651.19      686.87      9.93 o
  -6   3   2       21.65       23.16      1.74 o
  -5   3   2      700.10      554.42     18.12 o
  -4   3   2     2357.65     2379.23     23.12 o
  -3   3   2        9.99       10.29      1.14 o
  -2   3   2     1162.30     1054.45      9.33 o
  -1   3   2       32.05       30.60      2.12 o
   0   3   2     2312.87     2166.66     16.38 o
   1   3   2      800.51      755.46     11.29 o
   2   3   2      109.13      106.62      2.71 o
   3   3   2       62.64       91.76      2.58 o
   4   3   2     1568.87     1671.62     15.52 o
   5   3   2      326.64      337.38      4.90 o
   6   3   2       46.02       55.84      3.62 o
   7   3   2        0.64        2.02      1.60 o
   8   3   2       57.01       61.19      3.78 o
   9   3   2        0.99       -1.57      2.92 o
  10   3   2      326.92      333.39      8.14 o
  11   3   2       11.45       16.36      3.44 o
  12   3   2       83.41       94.07      6.40 o
  13   3   2        4.49        1.57      3.28 o
  14   3   2       39.78       45.55      7.39 o
  15   3   2        1.82       10.72      4.97 o
 -16   4   2        1.15        7.21      5.11 o
 -15   4   2        2.31        4.40      3.96 o
 -14   4   2        8.84        4.14      3.88 o
 -13   4   2       32.81       40.45      3.15 o
 -12   4   2       73.28       67.36     11.64 o
 -11   4   2       60.18       58.27      3.72 o
 -10   4   2       10.46        6.90      1.94 o
  -9   4   2       45.41       50.12      3.17 o
  -8   4   2       15.34       12.94      3.23 o
  -7   4   2        6.63        2.55      2.24 o
  -6   4   2      139.10      138.78      4.84 o
  -5   4   2      884.82      918.95     13.24 o
  -4   4   2     3261.94     3355.63     43.62 o
  -3   4   2     1431.78     1284.63     13.53 o
  -2   4   2     2146.33     1970.50     18.12 o
  -1   4   2     1718.81     1658.15     14.42 o
   0   4   2      362.18      358.10      3.94 o
   1   4   2      879.82      871.18      7.32 o
   2   4   2      709.36      716.80      7.62 o
   3   4   2        0.60        4.18      1.13 o
   4   4   2     2980.47     3064.02     25.14 o
   5   4   2       14.79       19.55      2.15 o
   6   4   2       38.69       49.74      3.30 o
   7   4   2      110.56      126.23      3.62 o
   8   4   2      104.94      110.64      3.95 o
   9   4   2      547.23      527.83     12.06 o
  10   4   2       32.36       42.67      4.35 o
  11   4   2        2.25        4.99      3.18 o
  12   4   2       70.43       82.28      8.25 o
  13   4   2        0.16       -0.48      2.39 o
  14   4   2        5.37        9.03      5.68 o
  15   4   2        0.14       18.84     11.15 o
 -16   5   2        2.92        7.31      8.41 o
 -15   5   2        0.00       -1.48      5.05 o
 -14   5   2        0.04       -3.57      4.18 o
 -13   5   2        7.40        6.01      2.30 o
 -12   5   2        0.01        0.63      2.67 o
 -11   5   2      282.07      246.69      9.06 o
 -10   5   2       15.13       17.23      3.08 o
  -9   5   2        3.17        6.97      3.57 o
  -8   5   2      134.30      134.06      5.87 o
  -7   5   2      127.42      119.04      9.44 o
  -6   5   2     1350.01     1339.46     19.19 o
  -5   5   2      138.84      163.16      5.56 o
  -4   5   2      627.64      537.51     15.77 o
  -3   5   2        0.02       -0.02      0.99 o
  -2   5   2        1.34        0.67      1.08 o
  -1   5   2       48.62       37.01      1.75 o
   0   5   2     2817.59     2887.26     29.49 o
   1   5   2      312.76      357.49      4.80 o
   2   5   2        2.25       -0.64      1.10 o
   3   5   2      516.90      515.04      6.86 o
   4   5   2       66.08       68.76      2.24 o
   5   5   2      263.17      251.97      3.91 o
   6   5   2        9.80       11.50      1.58 o
   7   5   2      575.39      572.64      7.83 o
   8   5   2        9.38        9.70      2.57 o
   9   5   2        1.11        0.57      1.83 o
  10   5   2      120.96      141.62      5.64 o
  11   5   2        3.82        4.06      2.88 o
  12   5   2       69.35       79.10      6.40 o
  13   5   2        6.99        5.54      3.54 o
  14   5   2        3.65        6.99      3.55 o
  15   5   2        1.82        4.25      7.19 o
 -16   6   2        7.11        6.72      5.72 o
 -15   6   2        0.59        1.87      4.67 o
 -14   6   2        3.33        7.57      5.25 o
 -13   6   2        0.96       -1.18      4.13 o
 -12   6   2       85.76       85.58      7.59 o
 -11   6   2      168.56      166.53      8.83 o
 -10   6   2      115.60      113.77      9.04 o
  -9   6   2      141.61      151.37      6.94 o
  -8   6   2       23.84       17.85      3.96 o
  -7   6   2       55.55       62.68      6.08 o
  -6   6   2        9.61        8.87      2.91 o
  -5   6   2     2153.10     2090.38     29.10 o
  -4   6   2       63.36       48.97      2.35 o
  -3   6   2      618.23      589.61      7.72 o
  -2   6   2      169.25      166.42      4.08 o
  -1   6   2       12.48       18.75      2.01 o
   0   6   2     2572.21     2495.66     26.14 o
   1   6   2       96.99      108.38      2.48 o
   2   6   2     5515.42     6296.50     62.13 o
   3   6   2        2.39        9.32      1.77 o
   4   6   2      145.94      123.08      3.67 o
   5   6   2       39.56       41.40      2.62 o
   6   6   2      208.80      200.10      3.94 o
   7   6   2      393.96      393.73      6.16 o
   8   6   2       12.40       13.35      2.52 o
   9   6   2       16.73       19.09      2.40 o
  10   6   2       53.15       66.41      4.85 o
  11   6   2        0.11        3.22      2.39 o
  12   6   2        0.33       -0.58      2.14 o
  13   6   2        3.32        3.76      2.86 o
  14   6   2        3.88       12.29      4.32 o
 -16   7   2        5.48        4.60      5.84 o
 -15   7   2        1.75       12.79      7.50 o
 -14   7   2       30.40       23.08      9.29 o
 -13   7   2       57.96       50.67     19.59 o
 -12   7   2       33.84       20.62      5.61 o
 -11   7   2        4.43        2.59      3.83 o
 -10   7   2        4.97        4.95      3.86 o
  -9   7   2       25.22       27.37      4.84 o
  -8   7   2      258.27      256.57      8.88 o
  -7   7   2       51.68       63.73      5.10 o
  -6   7   2     1709.81     1722.06     24.96 o
  -5   7   2      260.23      271.47     11.51 o
  -4   7   2       17.00       24.11      2.51 o
  -3   7   2     1486.97     1494.42     18.18 o
  -2   7   2     1070.47     1029.07     12.37 o
  -1   7   2      804.86      722.70     11.90 o
   0   7   2      462.82      413.48      5.94 o
   1   7   2        9.54        5.98      1.94 o
   2   7   2       11.12       14.36      1.81 o
   3   7   2      312.05      337.42      6.45 o
   4   7   2        0.06        1.43      1.95 o
   5   7   2      158.59      158.85      4.58 o
   6   7   2       12.71       14.69      2.42 o
   7   7   2      144.13      143.14      4.06 o
   8   7   2      108.71      105.85      4.56 o
   9   7   2        0.06        0.02      1.67 o
  10   7   2        0.24       -2.04      2.04 o
  11   7   2       12.08       13.17      3.12 o
  12   7   2        1.92        3.78      2.75 o
  13   7   2        6.59        9.44      3.26 o
  14   7   2        1.07       10.40      6.20 o
 -16   8   2        0.82       -0.57      5.36 o
 -15   8   2        0.61       -0.58      4.34 o
 -14   8   2        0.68        5.48      5.81 o
 -13   8   2       31.88       15.74      8.17 o
 -12   8   2       32.78       23.93      7.44 o
 -11   8   2      218.45      263.71      9.13 o
 -10   8   2        0.27       -2.71      3.91 o
  -9   8   2       28.14       26.62      5.41 o
  -8   8   2        0.02       -1.62      3.03 o
  -7   8   2      477.48      468.99     14.16 o
  -6   8   2       25.86       22.42      4.10 o
  -5   8   2      169.88      192.19      5.49 o
  -4   8   2      109.11      106.93      4.56 o
  -3   8   2      339.77      325.56      6.25 o
  -2   8   2      772.32      684.61      9.37 o
  -1   8   2      287.45      269.49      5.00 o
   0   8   2      348.12      332.48      5.71 o
   1   8   2     2034.54     1997.24     23.42 o
   2   8   2     1610.19     1579.58     18.65 o
   3   8   2      549.20      515.95      6.50 o
   4   8   2       17.97       12.76      3.06 o
   5   8   2       52.43       68.91      5.09 o
   6   8   2      187.59      190.84      4.60 o
   7   8   2      138.04      145.22      4.47 o
   8   8   2       12.43       15.54      3.52 o
   9   8   2       12.88       14.47      2.78 o
  10   8   2       37.38       41.55      3.79 o
  11   8   2       13.17       15.36      3.96 o
  12   8   2        1.19       -0.72      3.77 o
  13   8   2        2.81        8.17      5.51 o
  14   8   2        0.49        2.65      3.74 o
 -15   9   2       21.56       18.47      9.34 o
 -14   9   2        0.76        1.55      4.95 o
 -13   9   2       36.56       26.08     11.20 o
 -12   9   2       32.51       14.63      8.34 o
 -11   9   2       55.95       48.99      6.94 o
 -10   9   2      302.37      313.00     10.16 o
  -9   9   2       40.92       38.72      6.10 o
  -8   9   2        0.39        2.12      3.68 o
  -7   9   2       89.29       96.92      6.74 o
  -6   9   2       19.87       24.43      3.85 o
  -5   9   2      424.66      370.74      7.70 o
  -4   9   2       32.32       35.46      3.06 o
  -3   9   2     1753.79     1730.05     20.80 o
  -2   9   2      616.80      540.72      9.67 o
  -1   9   2      383.64      361.41      6.48 o
   0   9   2     3625.66     3902.74     44.97 o
   1   9   2     1577.32     1612.59     19.02 o
   2   9   2      585.51      567.30      9.81 o
   3   9   2      265.18      238.01      4.64 o
   4   9   2       52.82       55.78      4.00 o
   5   9   2      282.07      287.59      8.47 o
   6   9   2      350.86      361.94      7.23 o
   7   9   2       38.69       37.74      4.53 o
   8   9   2       22.30       16.42      2.97 o
   9   9   2        0.16        3.97      2.19 o
  10   9   2        1.80        3.95      3.04 o
  11   9   2       12.65        4.78      3.04 o
  12   9   2        6.06       -0.51      2.86 o
  13   9   2        0.60        6.62      4.08 o
  14   9   2        1.98        6.86      5.79 o
 -15  10   2       15.59        7.18      6.71 o
 -14  10   2        0.07       -1.92      4.48 o
 -13  10   2        0.95        1.68      4.61 o
 -12  10   2       21.02       18.74      9.13 o
 -11  10   2       30.10       28.72      7.60 o
 -10  10   2        1.45        1.51      4.47 o
  -9  10   2        0.72        5.27      4.39 o
  -8  10   2        8.40        6.80      3.90 o
  -7  10   2        5.08        7.83      4.14 o
  -6  10   2      627.05      607.09      8.67 o
  -5  10   2       52.86       54.62      4.54 o
  -4  10   2        0.08        2.87      2.95 o
  -3  10   2      741.88      736.54     12.50 o
  -2  10   2       25.69       29.67      2.79 o
  -1  10   2      403.20      349.56      6.77 o
   0  10   2       43.59       41.60      3.13 o
   1  10   2       23.75       29.70      2.53 o
   2  10   2       56.70       55.71      4.16 o
   3  10   2      136.85      132.12      3.92 o
   4  10   2       44.56       40.07      4.03 o
   5  10   2      124.26      131.95      4.92 o
   6  10   2       64.00       65.06      5.13 o
   7  10   2      158.95      170.29      7.15 o
   8  10   2      131.69      141.13      6.21 o
   9  10   2       96.80      105.29      6.13 o
  10  10   2        8.93        9.20      2.82 o
  11  10   2        9.09        9.24      3.22 o
  12  10   2       11.26        5.85      5.14 o
  13  10   2        3.52        8.52      5.20 o
 -15  11   2        3.82       -2.36      5.44 o
 -14  11   2       14.05        7.33      7.62 o
 -13  11   2        3.10        3.31      5.67 o
 -12  11   2        6.69       10.12      6.59 o
 -11  11   2        0.06        2.22      3.81 o
 -10  11   2      167.54      165.79      9.36 o
  -9  11   2        2.29       -2.02      4.79 o
  -8  11   2      124.21      125.17      8.55 o
  -7  11   2       14.94       25.26      5.08 o
  -6  11   2       62.60       57.93      4.91 o
  -5  11   2       28.19       30.77      4.46 o
  -4  11   2        0.95        3.82      2.65 o
  -3  11   2       69.49       75.67      4.66 o
  -2  11   2      225.02      219.58      5.49 o
  -1  11   2     1533.82     1473.30     21.42 o
   0  11   2      182.89      193.26      5.87 o
   1  11   2     1315.51     1311.06     18.64 o
   2  11   2       41.91       43.55      4.13 o
   3  11   2      572.73      586.94     11.58 o
   4  11   2      536.64      506.79      8.14 o
   5  11   2      192.64      210.93      8.20 o
   6  11   2      685.69      672.34     11.74 o
   7  11   2      800.46      771.25     14.57 o
   8  11   2       28.69       25.88      3.78 o
   9  11   2       66.69       66.55      5.29 o
  10  11   2       11.58        4.69      3.66 o
  11  11   2        3.09        4.89      3.29 o
  12  11   2        0.68        1.46      3.73 o
  13  11   2        2.82        4.86      4.16 o
 -14  12   2        1.77       -0.46      5.22 o
 -13  12   2       35.04       20.56     13.05 o
 -12  12   2       19.17        8.26      5.68 o
 -11  12   2        0.90        2.19      5.49 o
 -10  12   2        0.62       -5.48      5.48 o
  -9  12   2       45.40       53.02     10.81 o
  -8  12   2       14.71       12.14      5.23 o
  -7  12   2        0.72       -0.33      1.03 o
  -6  12   2       28.89       27.98      4.42 o
  -5  12   2      615.71      611.75     11.12 o
  -4  12   2       55.75       62.60      6.21 o
  -3  12   2        0.59        1.05      2.28 o
  -2  12   2       51.54       52.89      4.25 o
  -1  12   2      182.62      186.79      5.67 o
   0  12   2        1.71        3.69      2.41 o
   1  12   2       40.37       43.79      6.34 o
   2  12   2      145.57      148.56      6.06 o
   3  12   2      823.26      836.45     13.13 o
   4  12   2       33.44       37.71      3.38 o
   5  12   2        2.64        3.14      2.49 o
   6  12   2       31.68       31.72      4.48 o
   7  12   2        0.23        0.94      2.22 o
   8  12   2       42.56       44.23      4.71 o
   9  12   2       25.85       21.01      4.30 o
  10  12   2       44.58       55.92     13.14 o
  11  12   2       34.29       26.35      7.14 o
  12  12   2        0.07       -0.50      2.74 o
  13  12   2        1.25        2.50      5.46 o
 -14  13   2        3.60        0.75      4.57 o
 -13  13   2        8.50        3.99      6.16 o
 -12  13   2       65.40       86.24     22.37 o
 -11  13   2        0.01        1.06      4.66 o
 -10  13   2       53.53        1.74      5.57 o
  -9  13   2       16.28       18.58      6.21 o
  -8  13   2      279.17      306.33     13.75 o
  -7  13   2       50.20       51.15      3.06 o
  -6  13   2       10.95        5.78      3.59 o
  -5  13   2       29.64       26.78      4.72 o
  -4  13   2       29.40       28.19      4.48 o
  -3  13   2      184.79      182.72      5.95 o
  -2  13   2      249.15      271.10      8.41 o
  -1  13   2      587.00      559.66     11.31 o
   0  13   2       82.42       86.52      5.06 o
   1  13   2       45.10       51.56      4.41 o
   2  13   2      423.71      406.49      8.16 o
   3  13   2      313.37      315.29      7.93 o
   4  13   2       62.35       59.01      4.86 o
   5  13   2      154.61      158.88      6.69 o
   6  13   2        0.19       -0.04      2.38 o
   7  13   2      104.30      119.36      6.64 o
   8  13   2       25.74       25.31      7.04 o
   9  13   2       46.86       34.52      9.39 o
  10  13   2        0.03        0.09      2.17 o
  11  13   2        0.36        2.10      2.79 o
  12  13   2        0.83        0.56      2.90 o
 -13  14   2        0.03        0.89      4.35 o
 -12  14   2        1.45       -1.84      4.99 o
 -11  14   2        9.64        0.50      4.62 o
 -10  14   2        7.04        4.52      5.49 o
  -9  14   2       52.66       24.36     19.74 o
  -8  14   2       20.69       22.07      6.26 o
  -7  14   2       37.72       33.26      4.56 o
  -6  14   2      157.54      158.96      9.36 o
  -5  14   2       77.68       84.36      7.24 o
  -4  14   2        7.25        9.86      3.74 o
  -3  14   2       31.75       21.63      3.88 o
  -2  14   2        0.30       -1.29      2.99 o
  -1  14   2       41.62       45.09      4.80 o
   0  14   2      188.14      208.71      7.19 o
   1  14   2      346.09      339.12      9.28 o
   2  14   2        9.49        6.12      2.80 o
   3  14   2       57.37       57.28      5.09 o
   4  14   2      106.55      100.58      4.61 o
   5  14   2       43.74       65.43     10.34 o
   6  14   2       51.15       64.35      5.52 o
   7  14   2       20.47       13.95      5.12 o
   8  14   2        0.15        0.74      2.23 o
   9  14   2        3.41        5.16      3.57 o
  10  14   2        1.43        2.55      3.47 o
  11  14   2        8.52        3.45      4.09 o
  12  14   2        0.15        2.98      4.44 o
 -13  15   2        0.60       -3.50      5.90 o
 -12  15   2        9.09        8.20      6.05 o
 -11  15   2       15.79       -1.43      5.90 o
 -10  15   2       53.22       29.87     28.55 o
  -9  15   2        0.05       -0.01      4.03 o
  -8  15   2      238.44      218.34     13.47 o
  -7  15   2       61.96       66.97      4.10 o
  -6  15   2       38.52       36.62      5.92 o
  -5  15   2        6.60       -0.59      3.52 o
  -4  15   2       44.54       57.24     10.15 o
  -3  15   2      322.65      320.46     14.03 o
  -2  15   2      387.03      381.82      8.86 o
  -1  15   2       40.61       50.70      4.38 o
   0  15   2      195.19      196.71      7.82 o
   1  15   2        0.26       -3.12      3.31 o
   2  15   2       65.69       64.79      5.53 o
   3  15   2        7.35        4.84      3.72 o
   4  15   2       21.22       31.52      3.78 o
   5  15   2      253.48      260.13      7.95 o
   6  15   2        0.24        0.52      3.41 o
   7  15   2       40.40        0.89      6.17 o
   8  15   2       22.77       13.99      7.49 o
   9  15   2       44.14       64.48     15.45 o
  10  15   2        6.57        1.21      3.52 o
  11  15   2        0.36       11.17      4.35 o
 -12  16   2       20.84       -4.11     13.03 o
 -11  16   2        6.68        8.76      6.25 o
 -10  16   2       35.34       31.77     12.58 o
  -9  16   2       78.75       83.82     12.53 o
  -8  16   2        1.51        0.80      1.75 o
  -7  16   2       23.04       30.70      3.80 o
  -6  16   2        1.05        6.90      4.16 o
  -5  16   2        8.47        8.67      5.38 o
  -4  16   2        9.28        8.69      5.12 o
  -3  16   2       10.93       13.71      4.42 o
  -2  16   2        0.08        3.22      3.51 o
  -1  16   2       79.77       78.21      6.08 o
   0  16   2       24.76       20.56      4.52 o
   1  16   2       85.07       91.26      7.04 o
   2  16   2      125.11      122.53      5.66 o
   3  16   2        7.34       10.51      3.84 o
   4  16   2        0.10        2.46      2.60 o
   5  16   2       13.82       13.32      3.22 o
   6  16   2        0.27        0.69      3.46 o
   7  16   2        5.64        5.07      3.56 o
   8  16   2        0.09        1.27      3.31 o
   9  16   2        0.01       -0.58      3.16 o
  10  16   2        5.06        2.26      3.35 o
 -11  17   2        0.07       -5.72      9.32 o
 -10  17   2        0.05       -2.02      5.97 o
  -9  17   2        3.86        4.71      6.28 o
  -8  17   2       49.78       75.79     16.33 o
  -7  17   2        0.00        1.61      2.47 o
  -6  17   2       55.66       71.07      6.73 o
  -5  17   2       12.89       10.10      5.60 o
  -4  17   2       57.52       74.11      9.15 o
  -3  17   2       76.09       63.20      5.74 o
  -2  17   2        3.49        2.75      3.66 o
  -1  17   2      244.82      272.28      9.39 o
   0  17   2       58.89       57.01      5.27 o
   1  17   2      141.43      162.34      6.76 o
   2  17   2       30.86       39.40      5.07 o
   3  17   2        3.20        3.12      4.48 o
   4  17   2        5.49        8.80      3.37 o
   5  17   2       60.36       63.45     12.00 o
   6  17   2       14.43        7.56      4.60 o
   7  17   2       49.82       29.71     11.19 o
   8  17   2       11.47        5.55      4.54 o
   9  17   2       17.31        8.14      5.95 o
  10  17   2       14.76       12.36      4.31 o
 -11  18   2        1.08        2.15      9.21 o
 -10  18   2       17.41       12.72      8.59 o
  -9  18   2       25.71       17.06      9.86 o
  -8  18   2        0.89        3.12      5.68 o
  -7  18   2       13.28       21.01      3.82 o
  -6  18   2        0.06        0.29      3.30 o
  -5  18   2        1.33       10.00      6.17 o
  -4  18   2       17.89       25.89      6.65 o
  -3  18   2        9.00       11.74      4.46 o
  -2  18   2        4.35        1.18      4.78 o
  -1  18   2       37.62       35.85      4.87 o
   0  18   2       20.33       23.40      4.70 o
   1  18   2        9.02       10.75      4.62 o
   2  18   2        0.79        4.12      5.43 o
   3  18   2        0.32       -1.99      3.40 o
   4  18   2       27.74       25.87      4.01 o
   5  18   2       11.67       11.34      3.94 o
   6  18   2        2.05        4.94      4.98 o
   7  18   2        3.96        3.52      4.88 o
   8  18   2        0.00        2.49      4.26 o
   9  18   2       20.54       12.17      5.55 o
 -10  19   2        0.91        3.11      6.68 o
  -9  19   2        0.13        2.26      5.27 o
  -8  19   2       42.17       75.76     14.89 o
  -7  19   2       16.41       17.98      5.51 o
  -6  19   2       32.44       29.81      6.22 o
  -5  19   2        4.17        2.33      5.34 o
  -4  19   2       64.10       70.76      7.77 o
  -3  19   2       36.01       30.80      9.74 o
  -2  19   2       32.38       40.34      7.72 o
  -1  19   2       46.21       47.05      6.82 o
   0  19   2        8.24        5.80      4.87 o
   1  19   2       45.10       38.97      9.61 o
   2  19   2        8.85        7.04      4.69 o
   3  19   2       77.89       95.94     16.69 o
   4  19   2        0.25        2.20      3.43 o
   5  19   2       55.26       80.86      6.15 o
   6  19   2        1.76        2.81      3.96 o
   7  19   2       13.34       11.65      6.77 o
   8  19   2        1.09       12.19      8.51 o
  -8  20   2        2.05        0.21      5.45 o
  -7  20   2        6.47        5.49      5.44 o
  -6  20   2       17.43       14.64      5.39 o
  -5  20   2        8.22       13.91     10.02 o
  -4  20   2        6.22        4.48      4.94 o
  -3  20   2       17.60       15.07      9.80 o
  -2  20   2       18.75       15.60      4.79 o
  -1  20   2        0.07       -0.26      3.53 o
   0  20   2       30.35       16.75     12.06 o
   1  20   2       19.12       15.70      4.90 o
   2  20   2        8.08        6.25      4.08 o
   3  20   2        7.54        2.37      4.51 o
   4  20   2        1.85       -1.29      2.93 o
   5  20   2        0.37        2.31      3.19 o
   6  20   2        1.18        1.35      4.28 o
   7  20   2        5.29        2.73      5.16 o
  -7  21   2        3.84       11.18      5.55 o
  -6  21   2       43.38       71.68     10.16 o
  -5  21   2        0.53        8.04      8.50 o
  -4  21   2       54.46       52.04     12.10 o
  -3  21   2        4.58        6.40      5.41 o
  -2  21   2       12.73        6.80      4.94 o
  -1  21   2       10.13        3.12      4.66 o
   0  21   2        4.19        2.68      4.17 o
   1  21   2       43.51       45.41     17.05 o
   2  21   2        1.90        1.00      3.81 o
   3  21   2        2.05       -2.27      3.90 o
   4  21   2        5.99        2.27      3.73 o
   5  21   2       33.94       54.33      9.96 o
  -5  22   2       63.05       58.88     17.87 o
  -4  22   2        6.18        7.24      5.13 o
  -3  22   2       19.70       13.86      7.47 o
  -2  22   2        1.21        1.52      6.27 o
  -1  22   2        3.66       -0.14      4.54 o
   0  22   2        3.91        5.24      4.89 o
   1  22   2        3.84       -0.69      4.07 o
   2  22   2       11.24        4.91      6.75 o
   3  22   2        0.01        1.61      3.88 o
   4  22   2       11.83        2.84      4.28 o
  -2  23   2        5.32        0.27      4.13 o
  -1  23   2       13.72        5.33      5.90 o
   0  23   2        3.39       -2.87      5.80 o
 -17   1   3        2.10       -5.12     13.08 o
 -16   1   3       11.01       26.96     12.94 o
 -15   1   3        5.40        3.24      3.47 o
 -14   1   3        2.67        2.19      2.78 o
 -13   1   3      107.76      129.25      8.32 o
 -12   1   3       78.30       66.80     13.00 o
 -11   1   3      104.20      110.94      8.72 o
 -10   1   3       18.08        9.03      5.92 o
  -9   1   3       32.40       36.50      6.66 o
  -8   1   3     2041.17     2049.54     36.95 o
  -7   1   3      472.72      425.77     11.92 o
  -6   1   3      622.03      536.39     11.39 o
  -5   1   3     2017.19     2200.78     34.28 o
  -4   1   3     1085.74     1094.75     14.37 o
  -3   1   3     1525.14     1437.21     19.49 o
  -2   1   3      190.36      159.26      2.85 o
  -1   1   3     2365.29     2254.58     16.74 o
   0   1   3     4627.19     4644.21     78.14 o
   1   1   3      441.66      401.83      3.30 o
   2   1   3      303.98      340.00      4.25 o
   3   1   3      835.14      802.59      6.66 o
   4   1   3      411.12      433.44      4.80 o
   5   1   3      171.24      162.72      3.13 o
   6   1   3      110.68      117.20      3.63 o
   7   1   3      395.91      387.95      6.33 o
   8   1   3      134.19      146.93      4.81 o
   9   1   3       40.65       45.85      3.44 o
  10   1   3      311.25      334.80      8.31 o
  11   1   3        1.73       -1.01      2.59 o
  12   1   3        0.49        1.15      2.77 o
  13   1   3        0.04        2.15      3.16 o
  14   1   3       13.31       31.52     10.75 o
 -17   2   3        9.60       26.37     11.89 o
 -16   2   3        6.48       17.40      9.79 o
 -15   2   3        6.02       -0.31      3.09 o
 -14   2   3        4.43       -0.56      2.43 o
 -13   2   3       24.03       28.07      6.85 o
 -12   2   3      112.88      117.18      8.22 o
 -11   2   3       25.70       22.68      3.15 o
 -10   2   3      210.05      188.88     10.42 o
  -9   2   3       77.43       84.62      6.07 o
  -8   2   3      580.91      536.47     12.04 o
  -7   2   3      209.84      191.53      7.50 o
  -6   2   3     2200.13     2301.31     34.56 o
  -5   2   3       46.09       52.44      2.90 o
  -4   2   3      565.94      539.99      7.06 o
  -3   2   3       86.11       90.46      2.45 o
  -2   2   3      169.48      157.85      2.83 o
  -1   2   3      838.99      824.02      7.55 o
   0   2   3       81.24       53.69      1.94 o
   1   2   3      192.78      216.32      3.34 o
   2   2   3      859.02     1017.05      8.48 o
   3   2   3      602.97      623.09      7.10 o
   4   2   3      198.67      209.16      3.05 o
   5   2   3      640.91      737.14      7.38 o
   6   2   3       10.08       17.08      2.10 o
   7   2   3       30.83       26.89      2.91 o
   8   2   3      265.68      283.91      6.84 o
   9   2   3      538.81      550.36     10.30 o
  10   2   3       12.35       11.44      3.35 o
  11   2   3       15.38       18.38      4.04 o
  12   2   3        0.60        2.09      3.14 o
  13   2   3        1.67        2.87      4.35 o
  14   2   3        0.27        7.84      3.90 o
 -16   3   3        2.86       -1.05      3.80 o
 -15   3   3        1.49        2.28      6.19 o
 -14   3   3        0.01       -0.34      2.07 o
 -13   3   3        9.97       11.05      2.92 o
 -12   3   3        4.37       -1.46      1.86 o
 -11   3   3       10.94        9.73      2.43 o
 -10   3   3      227.35      232.10      5.46 o
  -9   3   3        2.49        0.39      1.14 o
  -8   3   3        6.77        8.58      4.14 o
  -7   3   3      693.96      659.63      8.87 o
  -6   3   3     2991.16     3018.17     32.65 o
  -5   3   3      225.41      201.34      3.67 o
  -4   3   3     1359.14     1238.88     13.12 o
  -3   3   3      433.73      433.17      5.06 o
  -2   3   3       11.24        3.81      1.14 o
  -1   3   3     2390.77     2300.10     17.71 o
   0   3   3      126.94       97.04      3.59 o
   1   3   3     4676.79     4805.47     43.40 o
   2   3   3     4530.90     4682.16     73.50 o
   3   3   3      218.06      208.83      3.67 o
   4   3   3       29.59       32.33      3.32 o
   5   3   3       61.03       74.41      3.48 o
   6   3   3      676.15      719.39      9.78 o
   7   3   3      927.19      986.94     12.23 o
   8   3   3      133.61      117.43      4.92 o
   9   3   3      253.95      287.45      7.46 o
  10   3   3       36.40       43.53      3.94 o
  11   3   3       45.58       51.93      5.03 o
  12   3   3       18.17       17.39      3.72 o
  13   3   3        0.05        6.29      5.41 o
  14   3   3        1.69        3.79      4.47 o
 -16   4   3        1.06        8.12      6.43 o
 -15   4   3        1.76       -5.18      6.23 o
 -14   4   3        0.04       -1.65      3.89 o
 -13   4   3       17.38        7.06      4.77 o
 -12   4   3       19.11       19.21      3.08 o
 -11   4   3       83.27       87.82      7.57 o
 -10   4   3       43.56       31.55      8.63 o
  -9   4   3      241.71      255.22      7.47 o
  -8   4   3       16.14       18.74      3.21 o
  -7   4   3      275.45      253.93      6.98 o
  -6   4   3     1403.94     1371.67     14.27 o
  -5   4   3       71.71       69.81      2.36 o
  -4   4   3      817.64      806.66      9.49 o
  -3   4   3       19.10       19.92      1.52 o
  -2   4   3        1.59        1.58      1.17 o
  -1   4   3      385.72      385.18      4.29 o
   0   4   3       63.81       66.92      1.69 o
   1   4   3        9.73        3.49      2.25 o
   2   4   3       12.71       13.45      1.08 o
   3   4   3       47.53       48.94      1.62 o
   4   4   3      975.61      945.43      8.92 o
   5   4   3       46.59       55.42      2.81 o
   6   4   3      204.42      201.55      4.37 o
   7   4   3       37.89       49.39      4.02 o
   8   4   3       28.90       31.22      3.97 o
   9   4   3      329.34      363.97      8.28 o
  10   4   3      121.45      140.12      6.63 o
  11   4   3        0.00       -2.93      3.38 o
  12   4   3       10.10        9.15      3.74 o
  13   4   3        7.52        1.48      3.30 o
  14   4   3        0.20        0.98      4.02 o
 -16   5   3        0.00        7.89      6.11 o
 -15   5   3       18.03       17.30      6.40 o
 -14   5   3        0.53        2.36      4.46 o
 -13   5   3       42.93       33.14     13.76 o
 -12   5   3        0.91        2.57      3.73 o
 -11   5   3       34.11       37.87      5.36 o
 -10   5   3      422.80      454.92     11.07 o
  -9   5   3        6.33        6.47      3.70 o
  -8   5   3      180.63      185.26      5.77 o
  -7   5   3      296.00      298.42      8.89 o
  -6   5   3      336.58      341.51      8.14 o
  -5   5   3        2.12        0.24      1.51 o
  -4   5   3      776.88      824.04      8.74 o
  -3   5   3      603.67      571.79      7.05 o
  -2   5   3      664.53      617.53      6.93 o
  -1   5   3      428.07      447.69      5.14 o
   0   5   3     1574.28     1698.09     13.90 o
   1   5   3     1055.96     1159.59     11.19 o
   2   5   3       57.57       53.79      2.39 o
   3   5   3      131.76      132.85      2.36 o
   4   5   3        4.00        4.14      1.21 o
   5   5   3      897.29      886.29      9.58 o
   6   5   3        1.63        2.49      1.69 o
   7   5   3       66.67       64.84      2.95 o
   8   5   3       86.80       86.72      3.83 o
   9   5   3       23.70       34.83      4.08 o
  10   5   3       36.41       26.81      4.44 o
  11   5   3        6.56        8.73      3.01 o
  12   5   3       32.65       16.98      4.51 o
  13   5   3        0.10        3.43      3.74 o
  14   5   3        7.55        8.00      3.84 o
 -16   6   3       15.68        9.25      6.14 o
 -15   6   3        3.58        2.13      7.33 o
 -14   6   3        7.84        1.49      4.88 o
 -13   6   3        7.47        2.83      4.84 o
 -12   6   3       22.43       29.52      6.29 o
 -11   6   3       22.65       28.73      4.90 o
 -10   6   3      134.31      143.33      7.60 o
  -9   6   3       81.10       88.46      5.13 o
  -8   6   3       35.70       31.90      4.66 o
  -7   6   3        5.14        8.91      3.02 o
  -6   6   3       26.87       30.11      4.53 o
  -5   6   3      154.46      152.95      5.27 o
  -4   6   3       49.03       52.56      2.18 o
  -3   6   3       18.74       21.21      1.69 o
  -2   6   3       55.32       64.78      3.07 o
  -1   6   3      399.31      397.59      5.37 o
   0   6   3     1377.35     1304.76     12.06 o
   1   6   3      563.29      575.39      5.70 o
   2   6   3     1444.27     1533.54     17.02 o
   3   6   3      180.80      182.08      3.24 o
   4   6   3      151.85      139.48      3.28 o
   5   6   3       74.17       79.99      2.65 o
   6   6   3      152.15      161.63      3.52 o
   7   6   3       30.99       35.82      3.10 o
   8   6   3       14.45       18.89      2.44 o
   9   6   3       15.70       20.37      3.27 o
  10   6   3       21.16       12.71      2.61 o
  11   6   3       11.31       11.52      3.80 o
  12   6   3        0.00        1.92      2.93 o
  13   6   3        2.22        3.17      3.77 o
  14   6   3        5.47        6.10      4.35 o
 -16   7   3        1.03       -1.40      5.16 o
 -15   7   3       16.19        9.88      5.76 o
 -14   7   3        1.10        8.21      6.04 o
 -13   7   3      210.74      202.93     14.26 o
 -12   7   3       20.36       26.99      5.47 o
 -11   7   3       63.57       66.03      7.18 o
 -10   7   3       49.19       38.89      5.24 o
  -9   7   3       40.27       38.25      4.32 o
  -8   7   3        0.46        5.29      3.55 o
  -7   7   3       38.15       50.18      4.30 o
  -6   7   3      188.53      179.23      9.16 o
  -5   7   3       29.75       26.50      2.16 o
  -4   7   3      576.65      561.47      8.57 o
  -3   7   3       96.79      110.85      3.78 o
  -2   7   3      177.02      181.96      3.75 o
  -1   7   3      606.92      529.52      7.26 o
   0   7   3      107.00      117.51      2.61 o
   1   7   3      168.09      148.50      2.58 o
   2   7   3        1.37       -0.88      0.88 o
   3   7   3       61.14       60.14      2.96 o
   4   7   3       11.91        7.73      1.79 o
   5   7   3       37.94       42.99      3.09 o
   6   7   3        2.69        2.58      2.05 o
   7   7   3       18.44       17.78      2.88 o
   8   7   3       19.40       23.19      2.49 o
   9   7   3       47.11       44.60      3.49 o
  10   7   3        2.02        1.05      2.28 o
  11   7   3        1.16        1.62      2.48 o
  12   7   3        1.15        2.09      3.13 o
  13   7   3        0.39        5.51      3.78 o
 -16   8   3       25.51       16.42      7.73 o
 -15   8   3       17.46       11.05      6.41 o
 -14   8   3        0.12        4.43      5.16 o
 -13   8   3        0.74        6.18      5.67 o
 -12   8   3       16.70       12.91      5.92 o
 -11   8   3      197.55      219.02      9.26 o
 -10   8   3       17.15       16.45      5.01 o
  -9   8   3        3.25        4.13      4.04 o
  -8   8   3       63.88       61.87      5.36 o
  -7   8   3       19.02       12.41      3.93 o
  -6   8   3      284.12      289.14      7.99 o
  -5   8   3       77.86       77.22      2.38 o
  -4   8   3      220.61      221.86      4.67 o
  -3   8   3      842.99      775.48      8.99 o
  -2   8   3       77.52       86.76      2.71 o
  -1   8   3      130.61      132.26      3.33 o
   0   8   3      326.41      325.81      5.71 o
   1   8   3       28.96       32.29      1.74 o
   2   8   3        6.10        6.51      1.64 o
   3   8   3       47.78       44.10      2.72 o
   4   8   3       45.32       39.51      3.42 o
   5   8   3       22.63       24.44      1.92 o
   6   8   3       36.09       44.25      4.36 o
   7   8   3        3.71        1.68      1.87 o
   8   8   3       12.89       13.53      2.86 o
   9   8   3        0.00        2.81      2.47 o
  10   8   3       22.96       23.67      4.02 o
  11   8   3        2.66       -1.08      2.64 o
  12   8   3        2.81        7.83      4.77 o
  13   8   3        5.16        6.69      6.01 o
 -15   9   3        0.03       -2.47      6.73 o
 -14   9   3       16.76       12.79      7.68 o
 -13   9   3        5.77        6.12      5.63 o
 -12   9   3       76.48      103.48     11.49 o
 -11   9   3       20.72       17.56      5.89 o
 -10   9   3        0.03        8.70      4.50 o
  -9   9   3       15.68        8.84      5.40 o
  -8   9   3       21.80       22.34      5.92 o
  -7   9   3       32.72       34.55      4.82 o
  -6   9   3       44.27       55.60      6.90 o
  -5   9   3        1.46        2.05      1.99 o
  -4   9   3      395.10      382.22      8.14 o
  -3   9   3       18.87       19.42      2.43 o
  -2   9   3        5.41        4.98      1.78 o
  -1   9   3      306.98      290.55      5.42 o
   0   9   3       28.13       33.55      2.51 o
   1   9   3      600.36      583.92      8.34 o
   2   9   3        3.41        5.94      2.25 o
   3   9   3      261.87      241.22      5.58 o
   4   9   3        0.14        4.94      2.26 o
   5   9   3      204.75      207.45      5.14 o
   6   9   3        1.17        5.34      2.09 o
   7   9   3      174.06      185.28      4.99 o
   8   9   3        8.88       10.72      3.01 o
   9   9   3       40.01       46.89      3.87 o
  10   9   3        0.33        1.42      2.50 o
  11   9   3        3.40        9.39      4.37 o
  12   9   3        0.49        3.95      3.48 o
  13   9   3        0.35        1.17      3.51 o
 -15  10   3        0.05        4.76      5.52 o
 -14  10   3        1.15       -0.67      4.91 o
 -13  10   3        9.52        7.05      5.98 o
 -12  10   3       13.43        8.83      5.28 o
 -11  10   3       86.58      102.61      7.79 o
 -10  10   3        4.47        9.36      5.36 o
  -9  10   3        0.40        3.30      3.80 o
  -8  10   3       38.56       35.65      6.44 o
  -7  10   3      142.16      136.71      8.27 o
  -6  10   3        0.12       -2.85      2.85 o
  -5  10   3       29.00       33.06      4.88 o
  -4  10   3      502.93      515.94      7.96 o
  -3  10   3      822.41      820.67     11.59 o
  -2  10   3      208.85      205.85      6.47 o
  -1  10   3      513.10      516.18     14.30 o
   0  10   3      186.72      184.76      4.55 o
   1  10   3       51.42       59.90      3.42 o
   2  10   3      305.99      319.09      5.46 o
   3  10   3       15.95       16.29      2.42 o
   4  10   3      675.52      653.19     11.71 o
   5  10   3      239.69      246.61     10.38 o
   6  10   3      119.48      109.19      4.29 o
   7  10   3      117.04      109.44      4.23 o
   8  10   3        2.16        2.26      2.80 o
   9  10   3       15.93       14.66      3.22 o
  10  10   3       63.39       87.87     12.26 o
  11  10   3        0.10       -2.30      2.80 o
  12  10   3        5.33       13.75      6.08 o
  13  10   3        3.50        6.37      5.15 o
 -15  11   3        0.71       -1.93      5.70 o
 -14  11   3        7.97        4.75      5.66 o
 -13  11   3        4.46        7.38      5.48 o
 -12  11   3        0.01       -0.45      3.68 o
 -11  11   3       15.02        8.40      5.73 o
 -10  11   3        7.93        5.25      5.99 o
  -9  11   3        4.45       -1.85      4.17 o
  -8  11   3      237.05      247.65      9.08 o
  -7  11   3      231.10      237.56      8.38 o
  -6  11   3        0.46        2.71      1.47 o
  -5  11   3      368.05      340.92      6.63 o
  -4  11   3        4.81        2.50      1.57 o
  -3  11   3       59.35       46.32      5.39 o
  -2  11   3      307.32      315.83      7.86 o
  -1  11   3      176.36      162.78      5.85 o
   0  11   3      148.51      143.79      5.38 o
   1  11   3       27.00       25.28      2.77 o
   2  11   3       22.50       19.11      3.02 o
   3  11   3       46.00       53.01      3.16 o
   4  11   3      465.34      467.70     10.71 o
   5  11   3      355.37      360.43      8.85 o
   6  11   3        1.95        2.08      1.82 o
   7  11   3       45.47       50.56      3.20 o
   8  11   3       39.71       53.17      4.21 o
   9  11   3        4.58        5.26      3.27 o
  10  11   3        2.72        1.78      3.00 o
  11  11   3        7.99        8.31      4.16 o
  12  11   3        3.53       -0.77      2.77 o
 -14  12   3        3.15        2.52      4.99 o
 -13  12   3        2.31        5.33      5.49 o
 -12  12   3        7.95        4.16      4.99 o
 -11  12   3        8.05       -1.11      4.31 o
 -10  12   3        4.58        0.70      3.76 o
  -9  12   3        0.15       -4.59      5.70 o
  -8  12   3        7.76        8.22      4.78 o
  -7  12   3        2.18        6.89      5.05 o
  -6  12   3      107.35       97.09      4.87 o
  -5  12   3      140.54      133.74      3.68 o
  -4  12   3      127.90      118.19      5.48 o
  -3  12   3     1060.51     1048.64     16.10 o
  -2  12   3      149.14      150.16     10.42 o
  -1  12   3      469.39      471.83      8.77 o
   0  12   3       40.07       40.17      4.05 o
   1  12   3      172.80      169.85      5.52 o
   2  12   3      548.79      549.81     10.25 o
   3  12   3       41.47       44.74      3.84 o
   4  12   3      275.10      280.72      7.23 o
   5  12   3       63.74       68.67      4.27 o
   6  12   3      128.06      144.69      7.28 o
   7  12   3       13.83       11.12      2.96 o
   8  12   3        0.22        1.19      2.43 o
   9  12   3        2.28        1.32      2.78 o
  10  12   3        1.35        1.70      2.71 o
  11  12   3       36.01       32.23     11.00 o
  12  12   3        8.66        9.45      4.23 o
 -14  13   3        0.67        0.61      5.97 o
 -13  13   3        0.56        2.84      5.28 o
 -12  13   3        0.80        1.87      5.33 o
 -11  13   3       46.15        1.65      4.89 o
 -10  13   3       16.85        2.56      6.42 o
  -9  13   3       36.97       39.35      6.21 o
  -8  13   3        0.50        3.84      5.16 o
  -7  13   3        1.27        0.90      2.97 o
  -6  13   3       93.81       94.01      5.44 o
  -5  13   3       25.31       31.81      5.32 o
  -4  13   3       26.34       31.46      5.06 o
  -3  13   3      286.72      303.74      7.98 o
  -2  13   3        7.93        8.30      2.99 o
  -1  13   3       46.22       55.91      6.83 o
   0  13   3      181.51      193.40      7.85 o
   1  13   3        9.86       10.95      4.19 o
   2  13   3      496.31      473.92      8.97 o
   3  13   3        0.45        3.01      2.25 o
   4  13   3       43.19       52.30      5.23 o
   5  13   3        9.26        5.31      3.21 o
   6  13   3        3.23        2.13      3.22 o
   7  13   3        0.00        1.20      2.63 o
   8  13   3       83.92       49.25     21.74 o
   9  13   3        6.09        7.61      4.37 o
  10  13   3        0.14        4.37      2.88 o
  11  13   3        9.93        8.01      3.79 o
 -13  14   3       13.66       -1.55      5.81 o
 -12  14   3        8.36        5.75      6.23 o
 -11  14   3        8.84        3.07      5.22 o
 -10  14   3       68.58       41.93     25.84 o
  -9  14   3       25.62       10.30     12.92 o
  -8  14   3       69.30       73.36      9.44 o
  -7  14   3        2.54        1.13      1.28 o
  -6  14   3       99.92       95.65      6.83 o
  -5  14   3      198.24      219.09     11.77 o
  -4  14   3        3.53        9.39      3.53 o
  -3  14   3      750.24      798.70     15.14 o
  -2  14   3        3.42        6.71      3.57 o
  -1  14   3      342.09      343.59      8.15 o
   0  14   3       47.44       46.51      5.33 o
   1  14   3       87.95      102.86      6.35 o
   2  14   3      175.70      182.26      6.20 o
   3  14   3        4.26        6.91      3.42 o
   4  14   3      145.97      157.96      5.25 o
   5  14   3        1.95       -0.18      3.34 o
   6  14   3        7.98       11.38      3.40 o
   7  14   3       23.79       10.05      4.84 o
   8  14   3        6.81        3.59      2.96 o
   9  14   3       14.98        9.52      3.61 o
  10  14   3        1.11       -0.31      3.11 o
  11  14   3       48.84       33.02      9.12 o
 -13  15   3        2.60        0.24      4.88 o
 -12  15   3        0.61        1.28      5.20 o
 -11  15   3        3.32       -3.95      8.35 o
 -10  15   3        3.18       -2.67      4.94 o
  -9  15   3        4.54       -0.48      5.41 o
  -8  15   3        0.09       -3.64      4.91 o
  -7  15   3        2.58        2.30      1.03 o
  -6  15   3       12.01        8.46      2.05 o
  -5  15   3       66.07       88.76      7.45 o
  -4  15   3        1.70        2.78      4.15 o
  -3  15   3       50.64       56.63      4.99 o
  -2  15   3       27.54       36.02      4.10 o
  -1  15   3       63.97       79.51      5.72 o
   0  15   3        3.53        3.71      2.54 o
   1  15   3       22.29       23.55      3.79 o
   2  15   3       81.99       85.19      5.20 o
   3  15   3       32.86       40.47      5.19 o
   4  15   3       77.26       82.77      5.16 o
   5  15   3        5.87        5.79      4.19 o
   6  15   3        0.01       -2.33      3.46 o
   7  15   3        0.00       -1.08      3.44 o
   8  15   3        1.22       -2.63      3.64 o
   9  15   3        0.05       -1.31      2.64 o
  10  15   3        1.10        1.71      3.80 o
 -12  16   3        0.15       -6.87      8.19 o
 -11  16   3       18.15        2.79      7.16 o
 -10  16   3       38.76       57.07     45.45 o
  -9  16   3       38.97       34.94     12.42 o
  -8  16   3       34.79       20.53      8.27 o
  -7  16   3       36.73       38.46      8.04 o
  -6  16   3        1.46       -0.01      2.26 o
  -5  16   3      186.55      209.74     10.54 o
  -4  16   3       19.51       25.22      6.14 o
  -3  16   3       97.00      120.75      9.26 o
  -2  16   3        3.07        1.86      3.71 o
  -1  16   3       43.57       50.44      4.67 o
   0  16   3        9.26       11.60      3.21 o
   1  16   3        0.02       -0.59      2.82 o
   2  16   3      129.96      154.76      6.02 o
   3  16   3       25.55       18.76      3.89 o
   4  16   3      259.07      252.61      6.95 o
   5  16   3        0.80       -0.18      3.20 o
   6  16   3       43.49       55.34     24.38 o
   7  16   3        3.45        2.06      4.98 o
   8  16   3       55.40       71.16     18.36 o
   9  16   3       17.53       16.01      4.35 o
  10  16   3        0.58        4.84      4.53 o
 -11  17   3       10.85       10.68     11.69 o
 -10  17   3        5.04        4.46      7.56 o
  -9  17   3       50.77       71.94     21.03 o
  -8  17   3        8.90       16.52      9.78 o
  -7  17   3        4.93        5.26      2.52 o
  -6  17   3        0.58        2.93      4.10 o
  -5  17   3        9.87       14.99      4.99 o
  -4  17   3        0.87        5.38      4.42 o
  -3  17   3       64.18       53.87      6.19 o
  -2  17   3        4.93       -0.98      2.77 o
  -1  17   3        0.25        8.13      3.53 o
   0  17   3       67.65       45.69     11.29 o
   1  17   3       29.64       31.24      6.72 o
   2  17   3       35.54       22.50      4.84 o
   3  17   3       66.75       79.02      7.69 o
   4  17   3       36.86       26.68      5.12 o
   5  17   3        0.15        3.32      3.28 o
   6  17   3        0.97       -1.32      3.19 o
   7  17   3       10.04        7.33      5.76 o
   8  17   3        0.37        0.59      3.36 o
   9  17   3        1.49       -0.82      3.19 o
 -10  18   3        5.16       22.99     22.21 o
  -9  18   3       12.89       11.19      6.31 o
  -8  18   3        2.68        7.07      5.50 o
  -7  18   3       15.21       24.27      5.99 o
  -6  18   3        0.58        5.21      4.19 o
  -5  18   3      136.62      162.03     12.68 o
  -4  18   3       72.26       78.74     18.43 o
  -3  18   3       41.99       39.35      6.16 o
  -2  18   3       22.81       21.01      5.04 o
  -1  18   3       95.08      103.37      6.87 o
   0  18   3       15.40       15.61      4.86 o
   1  18   3        0.05        0.01      3.13 o
   2  18   3        9.28        5.23      4.91 o
   3  18   3       18.27       14.85      5.64 o
   4  18   3       71.74       78.58      8.65 o
   5  18   3        0.81        5.43      4.36 o
   6  18   3       70.17       58.57     19.28 o
   7  18   3        1.38        0.74      3.63 o
   8  18   3       21.05       27.44     12.62 o
  -9  19   3        0.42        4.01      8.04 o
  -8  19   3        5.12       16.32      6.54 o
  -7  19   3        3.91        1.53      4.28 o
  -6  19   3        0.63        0.93      5.90 o
  -5  19   3        3.65        8.59      5.19 o
  -4  19   3       36.84       26.49      9.24 o
  -3  19   3       17.33       17.71      4.70 o
  -2  19   3        7.48        4.51      3.82 o
  -1  19   3        5.25        6.87      4.11 o
   0  19   3       19.82       21.57      5.77 o
   1  19   3        1.47       -0.57      3.02 o
   2  19   3        1.72        3.46      4.13 o
   3  19   3        1.09        1.21      3.31 o
   4  19   3        1.02        4.73      3.65 o
   5  19   3       25.35       14.08      6.06 o
   6  19   3        9.00        3.71      4.02 o
   7  19   3       23.05       34.07     12.05 o
  -8  20   3       24.36       32.11      7.76 o
  -7  20   3        1.64       10.05      7.44 o
  -6  20   3        1.59        4.39      4.57 o
  -5  20   3       20.57       21.78      6.67 o
  -4  20   3       12.39       11.46      7.36 o
  -3  20   3        0.36       -0.20      3.13 o
  -2  20   3       10.84        8.57      4.19 o
  -1  20   3        7.48        3.36      4.57 o
   0  20   3       28.97       22.95      5.43 o
   1  20   3        0.05       -0.27      3.56 o
   2  20   3       43.41       35.39      6.50 o
   3  20   3       22.81       13.04      5.24 o
   4  20   3       14.61       12.01      4.82 o
   5  20   3       35.82       15.30      8.72 o
   6  20   3        4.17        9.66      7.16 o
  -7  21   3        8.59       28.44      8.39 o
  -6  21   3       22.29       26.13      7.48 o
  -5  21   3        1.57       -0.32      3.69 o
  -4  21   3        3.05        7.93      5.16 o
  -3  21   3        2.22        2.25      4.39 o
  -2  21   3        8.87        6.27      4.80 o
  -1  21   3        6.53        3.38      5.56 o
   0  21   3        1.71        1.77      4.36 o
   1  21   3        7.61        9.41      4.98 o
   2  21   3        0.00        1.59      5.02 o
   3  21   3        1.44       10.41      4.28 o
   4  21   3       12.55       14.16      4.73 o
  -4  22   3        0.96        6.80      5.24 o
  -3  22   3        2.10       -4.71      4.71 o
  -2  22   3       16.25        8.70      5.82 o
  -1  22   3       17.61        8.78      8.47 o
   0  22   3        2.88        2.00      3.74 o
   1  22   3        4.15       -5.28      5.59 o
   2  22   3       11.57       18.45      5.28 o
 -16   0   4        0.46       -0.31     12.92 o
 -15   0   4       36.51        2.27      3.28 o
 -13   0   4        0.03       -8.96      8.96 o
 -12   0   4        5.08       16.83     14.15 o
 -11   0   4        3.26       20.52      9.23 o
 -10   0   4     2253.34     2239.81     63.75 o
  -9   0   4      291.27      290.33     15.43 o
  -8   0   4       25.25       31.34      6.81 o
  -7   0   4      141.92      152.66      9.11 o
  -6   0   4      133.19      151.43     11.97 o
  -5   0   4     1222.81     1223.13     20.90 o
  -4   0   4     1453.35     1688.95     20.76 o
  -3   0   4      126.55      106.51      3.91 o
  -2   0   4     1071.52     1122.45     16.69 o
  -1   0   4      170.28      153.10      3.91 o
   0   0   4       30.62       35.10      1.46 o
   1   0   4      391.55      370.69      4.84 o
   2   0   4      449.31      538.49      9.67 o
   3   0   4      108.41      117.71      3.32 o
   4   0   4      157.82      201.95      4.70 o
   5   0   4      612.40      638.15     10.13 o
   6   0   4     1136.88     1204.11     15.68 o
   7   0   4       97.07       86.45      4.89 o
   8   0   4      101.74      106.72      5.59 o
   9   0   4       22.49       17.98      3.53 o
  10   0   4       19.83       15.88      4.73 o
  11   0   4       19.26       13.40      4.46 o
  12   0   4       10.07        5.05      5.19 o
  13   0   4       36.08       47.33      8.16 o
 -16   1   4        4.97        0.91      6.23 o
 -15   1   4        0.09       -7.06     11.48 o
 -14   1   4        1.00       -0.90      2.90 o
 -13   1   4        0.46        0.41      5.36 o
 -12   1   4        2.83       -3.04      4.88 o
 -11   1   4      327.86      305.21     19.46 o
 -10   1   4       24.44       31.24      8.57 o
  -9   1   4      264.09      266.86     12.11 o
  -8   1   4      167.07      183.38      7.88 o
  -7   1   4       11.29       13.24      2.27 o
  -6   1   4      370.09      318.78      6.39 o
  -5   1   4      586.30      523.59      7.73 o
  -4   1   4       30.77       34.44      2.48 o
  -3   1   4       26.18       31.65      2.11 o
  -2   1   4      310.58      323.55      4.18 o
  -1   1   4      111.27      102.89      1.92 o
   0   1   4       12.66       13.97      1.92 o
   1   1   4       50.09       31.16      1.56 o
   2   1   4      186.90      179.61      2.24 o
   3   1   4      902.44      907.29      7.56 o
   4   1   4       18.83       16.51      1.60 o
   5   1   4      195.94      221.98      4.86 o
   6   1   4        3.44        3.74      1.68 o
   7   1   4        0.31        0.28      1.49 o
   8   1   4      139.64      161.61      6.10 o
   9   1   4       38.78       28.07      3.26 o
  10   1   4        7.27       12.12      3.44 o
  11   1   4        8.41        9.04      4.12 o
  12   1   4        1.32        4.67      3.94 o
  13   1   4        0.96       18.04     11.57 o
 -16   2   4        0.02       -0.69      3.73 o
 -15   2   4        5.35       -4.48      6.66 o
 -14   2   4        1.34        0.11      2.56 o
 -13   2   4       14.15       15.22      5.33 o
 -12   2   4        0.79       -1.67      6.06 o
 -11   2   4      153.16      174.26     29.86 o
 -10   2   4      414.49      398.72     15.86 o
  -9   2   4      476.61      474.34     15.78 o
  -8   2   4      435.60      396.00     11.75 o
  -7   2   4      141.70      131.24      4.21 o
  -6   2   4      338.56      325.08      5.48 o
  -5   2   4       69.62       71.34      3.52 o
  -4   2   4      479.23      461.27      6.93 o
  -3   2   4      915.70      861.88      8.93 o
  -2   2   4        4.76        7.26      1.47 o
  -1   2   4      871.54      829.58      7.66 o
   0   2   4        2.05       13.71      1.84 o
   1   2   4        7.05       10.98      1.47 o
   2   2   4      153.24      147.02      3.54 o
   3   2   4        0.09        1.96      1.14 o
   4   2   4     1558.79     1525.24     14.27 o
   5   2   4       15.36       20.12      2.50 o
   6   2   4      586.93      605.40      8.74 o
   7   2   4       82.66       80.56      3.33 o
   8   2   4      119.64      146.46      5.40 o
   9   2   4       12.88       16.87      3.31 o
  10   2   4        8.37        9.65      3.22 o
  11   2   4        2.30        5.46      3.29 o
  12   2   4        8.22       13.39      3.61 o
  13   2   4        4.29       13.13      4.78 o
 -16   3   4        7.16       18.17     11.55 o
 -15   3   4        0.08       10.03      8.02 o
 -14   3   4        1.70        3.02      5.90 o
 -13   3   4        0.25        1.64      1.72 o
 -12   3   4       27.42       25.25      2.70 o
 -11   3   4      179.25      162.92      7.39 o
 -10   3   4       19.58       18.46      4.34 o
  -9   3   4      282.09      258.30      6.23 o
  -8   3   4      107.87      109.82      3.33 o
  -7   3   4        4.01        3.77      1.88 o
  -6   3   4       17.38       35.65      3.54 o
  -5   3   4       41.19       39.30      2.58 o
  -4   3   4       56.18       56.58      4.01 o
  -3   3   4      209.30      249.08      3.85 o
  -2   3   4     1027.52     1112.60     10.23 o
  -1   3   4      198.76      177.02      2.39 o
   0   3   4      425.87      402.12      5.28 o
   1   3   4       21.13       20.71      2.14 o
   2   3   4       16.64       14.85      2.26 o
   3   3   4      546.64      548.59      5.11 o
   4   3   4       47.86       48.42      2.44 o
   5   3   4        5.48        4.32      1.40 o
   6   3   4       67.66       78.91      3.62 o
   7   3   4      254.16      247.60      6.00 o
   8   3   4        4.22        3.74      2.19 o
   9   3   4       22.31       26.08      3.57 o
  10   3   4       79.54       80.18      5.66 o
  11   3   4        2.24        1.74      3.47 o
  12   3   4        0.01       -2.80      4.29 o
  13   3   4        0.03        9.48      4.73 o
 -16   4   4        8.98        6.31      8.31 o
 -15   4   4        1.08       16.85     10.52 o
 -14   4   4        0.11        3.11      5.50 o
 -13   4   4       13.92       16.70      5.48 o
 -12   4   4       65.86       71.57      6.56 o
 -11   4   4       80.17      100.25      6.64 o
 -10   4   4       77.51       84.62      8.71 o
  -9   4   4        2.70        7.88      3.36 o
  -8   4   4      305.89      292.13      4.60 o
  -7   4   4      242.41      228.10      4.47 o
  -6   4   4       75.35       75.34      4.20 o
  -5   4   4      142.51      178.95      3.80 o
  -4   4   4       61.77       59.69      2.15 o
  -3   4   4     1133.44     1104.05     10.56 o
  -2   4   4     1600.72     1589.56     14.46 o
  -1   4   4     2673.75     2886.50     25.62 o
   0   4   4      296.87      282.76      5.42 o
   1   4   4      690.70      707.86     12.62 o
   2   4   4       32.86       45.15      2.89 o
   3   4   4      178.17      170.78      4.81 o
   4   4   4      665.83      614.76      6.26 o
   5   4   4      398.64      410.33      6.06 o
   6   4   4      120.79      133.28      4.40 o
   7   4   4      146.41      151.31      4.38 o
   8   4   4       16.42       17.85      2.92 o
   9   4   4        6.49        4.73      2.85 o
  10   4   4       18.23       20.65      4.05 o
  11   4   4       78.64       86.01      6.01 o
  12   4   4        2.88        3.47      3.09 o
  13   4   4        0.02       -0.92      3.00 o
 -16   5   4        1.23        3.05      6.42 o
 -15   5   4        1.22        9.67      9.83 o
 -14   5   4        0.88        0.58      4.41 o
 -13   5   4       29.05       20.76     15.94 o
 -12   5   4        5.53        6.92      4.86 o
 -11   5   4        1.77        5.88      3.66 o
 -10   5   4       19.48       36.67      7.72 o
  -9   5   4       49.06       51.19      5.32 o
  -8   5   4       14.28       15.32      3.83 o
  -7   5   4      221.18      226.22      6.62 o
  -6   5   4      314.54      281.62      6.71 o
  -5   5   4      100.12      110.54      3.07 o
  -4   5   4      685.95      664.78      6.84 o
  -3   5   4      221.73      207.76      4.30 o
  -2   5   4      467.47      469.54      5.49 o
  -1   5   4       61.40       74.45      3.06 o
   0   5   4      387.10      378.29      6.54 o
   1   5   4        1.43       -0.35      3.35 o
   2   5   4       74.32       90.77      4.57 o
   3   5   4       12.76       16.00      0.70 o
   4   5   4       42.22       41.09      2.50 o
   5   5   4      114.19      125.45      3.21 o
   6   5   4       40.00       40.99      3.18 o
   7   5   4      128.91      147.75      3.79 o
   8   5   4       26.99       40.40      4.67 o
   9   5   4       34.17       28.25      2.87 o
  10   5   4        0.07        0.96      1.75 o
  11   5   4       12.05       11.36      3.12 o
  12   5   4        7.77       15.08      4.55 o
  13   5   4        4.31       10.24      5.72 o
 -16   6   4       16.76       12.33      8.16 o
 -15   6   4        5.41        1.92      4.42 o
 -14   6   4        1.81        3.21      4.64 o
 -13   6   4       12.53        6.30      5.18 o
 -12   6   4        4.31        1.55      3.46 o
 -11   6   4        6.05       15.00      6.81 o
 -10   6   4       97.26      110.73      9.22 o
  -9   6   4       18.33       18.14      4.02 o
  -8   6   4        5.02        8.86      4.30 o
  -7   6   4       11.57        7.99      2.86 o
  -6   6   4       21.36       28.50      3.66 o
  -5   6   4      233.29      201.88      3.93 o
  -4   6   4       76.14       72.32      2.43 o
  -3   6   4     1069.98     1047.49     11.18 o
  -2   6   4       86.85       90.20      2.65 o
  -1   6   4      327.26      328.40      4.17 o
   0   6   4        0.13        0.69      0.87 o
   1   6   4      136.76      144.04      4.47 o
   2   6   4      104.12      121.03      4.20 o
   3   6   4       18.95       18.43      1.28 o
   4   6   4        3.39        2.91      1.28 o
   5   6   4      121.64      133.31      3.68 o
   6   6   4      117.66      141.09      3.99 o
   7   6   4        4.28        2.65      1.76 o
   8   6   4        9.00       11.44      2.84 o
   9   6   4        0.18       -0.79      2.01 o
  10   6   4       49.04       57.48      8.47 o
  11   6   4       76.43       96.00      5.12 o
  12   6   4        1.52        7.59      3.77 o
  13   6   4       11.72        8.60      3.94 o
 -16   7   4        4.03        3.83      6.41 o
 -15   7   4       11.97        5.10      6.39 o
 -14   7   4       20.57       13.53      6.73 o
 -13   7   4       46.04       28.43     15.10 o
 -12   7   4        0.51       -0.59      3.93 o
 -11   7   4        0.09        7.53      4.26 o
 -10   7   4        1.97       -3.69      3.69 o
  -9   7   4        0.08        6.91      5.87 o
  -8   7   4       12.68       10.02      3.96 o
  -7   7   4       13.39       19.58      4.00 o
  -6   7   4      225.37      226.48      7.69 o
  -5   7   4        2.18        4.34      1.75 o
  -4   7   4       26.64       34.48      2.29 o
  -3   7   4        9.09        8.23      1.57 o
  -2   7   4      686.97      700.66      8.04 o
  -1   7   4       66.64       57.93      2.18 o
   0   7   4       92.01       95.11      3.20 o
   1   7   4        6.85        3.28      1.81 o
   2   7   4       19.35       20.38      1.77 o
   3   7   4      120.42      109.72      3.02 o
   4   7   4      287.65      280.22      4.21 o
   5   7   4       55.74       57.96      2.32 o
   6   7   4        8.97        5.47      2.06 o
   7   7   4        0.01        2.75      1.86 o
   8   7   4       12.69       13.31      2.47 o
   9   7   4       62.65       80.20      3.98 o
  10   7   4       54.36       51.84      6.42 o
  11   7   4        8.67        9.94      3.50 o
  12   7   4        0.00        4.89      3.56 o
 -15   8   4        1.46        2.33      5.29 o
 -14   8   4        7.47        4.32      4.80 o
 -13   8   4       21.19        9.71      5.64 o
 -12   8   4       22.78       11.84      5.59 o
 -11   8   4        2.65       -2.35      4.72 o
 -10   8   4       16.17       21.24      4.34 o
  -9   8   4       23.88       32.20      5.52 o
  -8   8   4        0.17        3.28      4.48 o
  -7   8   4       87.03       87.89      5.58 o
  -6   8   4        9.23        7.42      3.97 o
  -5   8   4      266.70      272.25      5.85 o
  -4   8   4        2.79        6.64      1.89 o
  -3   8   4      424.76      406.75      6.28 o
  -2   8   4        4.04       11.63      1.94 o
  -1   8   4      499.53      471.76      6.43 o
   0   8   4        1.00        0.72      1.20 o
   1   8   4       64.71       52.99      1.99 o
   2   8   4      226.77      210.94      4.12 o
   3   8   4       77.45       83.58      3.93 o
   4   8   4       87.64       85.92      5.01 o
   5   8   4       22.89       20.81      2.37 o
   6   8   4       18.26       18.90      2.73 o
   7   8   4       31.14       32.07      2.56 o
   8   8   4        2.02        4.31      2.94 o
   9   8   4        0.58       -0.66      2.66 o
  10   8   4        7.30        7.20      2.94 o
  11   8   4        5.03        3.49      2.82 o
  12   8   4        7.12       14.37      8.31 o
 -15   9   4        0.31       -0.23      5.17 o
 -14   9   4       13.52       12.46      9.08 o
 -13   9   4        7.45        5.24      4.75 o
 -12   9   4        0.41       -4.83      4.83 o
 -11   9   4        4.79        8.74      4.20 o
 -10   9   4       12.49       16.26      5.21 o
  -9   9   4       40.95       39.13      5.33 o
  -8   9   4      113.71      108.43      7.92 o
  -7   9   4       80.92       81.34      5.26 o
  -6   9   4      184.15      161.11      3.64 o
  -5   9   4      109.79      119.79      6.58 o
  -4   9   4        1.04        2.32      2.75 o
  -3   9   4       22.99       30.39      2.82 o
  -2   9   4        0.04        0.42      1.57 o
  -1   9   4      415.05      403.66      5.95 o
   0   9   4      891.21      910.85     10.42 o
   1   9   4       95.68      104.86      2.72 o
   2   9   4      152.97      158.94      4.15 o
   3   9   4       18.87       15.35      2.44 o
   4   9   4      134.59      134.86      3.33 o
   5   9   4       22.04       25.74      1.88 o
   6   9   4        1.37        2.47      1.99 o
   7   9   4       71.33       78.32      3.86 o
   8   9   4        2.11        1.92      2.07 o
   9   9   4       13.31       10.15      2.91 o
  10   9   4        0.00        1.96      3.05 o
  11   9   4       13.31       12.33      4.10 o
  12   9   4       27.91       22.22      9.24 o
 -15  10   4        0.01        2.24      6.06 o
 -14  10   4       10.97        9.88      6.70 o
 -13  10   4        0.83        1.09      5.49 o
 -12  10   4       22.85       10.33      6.43 o
 -11  10   4        0.50       -3.96      4.22 o
 -10  10   4       20.25       23.21      5.36 o
  -9  10   4        1.47        5.10      4.28 o
  -8  10   4       21.58       21.11      5.05 o
  -7  10   4        1.09        1.68      2.94 o
  -6  10   4        0.97        0.50      1.09 o
  -5  10   4       59.97       61.28      3.49 o
  -4  10   4        5.64        8.42      2.37 o
  -3  10   4       12.45       15.10      2.32 o
  -2  10   4      441.31      441.67      8.25 o
  -1  10   4      174.55      163.68      3.87 o
   0  10   4      282.91      288.83      5.67 o
   1  10   4      234.55      254.64      5.18 o
   2  10   4      166.85      171.59      4.07 o
   3  10   4      126.94      124.29      4.69 o
   4  10   4       30.67       35.19      2.85 o
   5  10   4       61.42       67.06      3.13 o
   6  10   4        5.11        1.20      2.18 o
   7  10   4        3.37        6.83      2.83 o
   8  10   4        2.36        2.47      2.93 o
   9  10   4        0.00        0.78      2.09 o
  10  10   4        0.27        0.83      2.82 o
  11  10   4        2.69        1.76      2.84 o
  12  10   4        5.16        1.63      3.05 o
 -14  11   4        1.92        7.51      5.74 o
 -13  11   4        2.84       -1.32      4.51 o
 -12  11   4       12.60        9.21      5.02 o
 -11  11   4        3.43        3.88      5.90 o
 -10  11   4       10.76       18.88      6.03 o
  -9  11   4        0.50        0.86      3.73 o
  -8  11   4        9.45        6.71      3.97 o
  -7  11   4       17.86       25.51      5.59 o
  -6  11   4      335.54      316.12      5.99 o
  -5  11   4       69.85       70.56      6.01 o
  -4  11   4     1022.81     1065.52     14.09 o
  -3  11   4      469.50      455.23      7.43 o
  -2  11   4      201.42      200.46      5.14 o
  -1  11   4       62.12       56.87      3.02 o
   0  11   4       25.37       32.83      3.18 o
   1  11   4      318.04      316.50      5.60 o
   2  11   4      369.41      344.91      6.19 o
   3  11   4      224.69      229.40      5.27 o
   4  11   4      237.59      231.39      6.30 o
   5  11   4       36.10       26.55      2.59 o
   6  11   4        8.12        9.93      2.86 o
   7  11   4       55.32       78.97      8.62 o
   8  11   4        2.24        1.64      2.97 o
   9  11   4       61.72       73.88     15.33 o
  10  11   4        0.25       -1.58      2.85 o
  11  11   4       23.01       17.61      6.70 o
 -14  12   4        2.12       -2.01      8.11 o
 -13  12   4        2.55       -2.07      5.67 o
 -12  12   4       11.62        2.64      5.00 o
 -11  12   4        5.22        0.87      4.07 o
 -10  12   4       25.60       19.84      8.19 o
  -9  12   4       15.18       23.30      6.03 o
  -8  12   4      101.08      118.61      8.10 o
  -7  12   4       58.30       52.31      6.26 o
  -6  12   4        0.11        0.66      1.47 o
  -5  12   4       56.53       52.34      3.88 o
  -4  12   4       58.81       61.95      3.18 o
  -3  12   4       15.27       17.06      3.01 o
  -2  12   4        0.01       -0.07      1.58 o
  -1  12   4      119.47      121.28      5.44 o
   0  12   4        0.51        1.73      2.15 o
   1  12   4       50.78       60.03      5.22 o
   2  12   4      150.50      155.36      4.69 o
   3  12   4       60.88       61.58      3.97 o
   4  12   4       32.51       43.33      3.34 o
   5  12   4        6.15        4.94      2.11 o
   6  12   4        4.90        7.17      2.77 o
   7  12   4       34.15       36.29      5.23 o
   8  12   4       34.29       30.84      5.69 o
   9  12   4        0.57       -2.81      3.26 o
  10  12   4        3.97        0.51      2.03 o
  11  12   4        2.46        7.99      3.68 o
 -13  13   4       18.84        8.63      6.15 o
 -12  13   4        3.14        3.76      5.83 o
 -11  13   4       11.06       30.09     31.77 o
 -10  13   4        0.62        1.91      4.24 o
  -9  13   4        0.01       -1.20      6.77 o
  -8  13   4      120.04      126.88      8.64 o
  -7  13   4        9.14       10.28      5.49 o
  -6  13   4      364.27      364.55      7.03 o
  -5  13   4      503.34      508.17      8.90 o
  -4  13   4      169.50      177.43      5.75 o
  -3  13   4       76.04       76.25      5.30 o
  -2  13   4        5.45        8.57      2.75 o
  -1  13   4       23.59       24.54      3.43 o
   0  13   4        9.08        8.28      2.72 o
   1  13   4      273.42      275.98      6.41 o
   2  13   4        0.46        2.33      1.87 o
   3  13   4       93.66      109.02      9.73 o
   4  13   4        0.12        1.24      2.68 o
   5  13   4       52.50       76.24      4.70 o
   6  13   4        3.77        3.14      2.14 o
   7  13   4       48.52       63.78      6.84 o
   8  13   4        9.63       10.40      3.66 o
   9  13   4       94.76      123.16      6.33 o
  10  13   4        5.77        2.14      2.80 o
 -13  14   4        0.03       -0.72      5.76 o
 -12  14   4        5.27        1.37      5.10 o
 -11  14   4       26.41       15.85      9.55 o
 -10  14   4        3.55       -1.97      7.60 o
  -9  14   4       21.18       16.93      8.43 o
  -8  14   4        1.36        1.29      4.50 o
  -7  14   4        0.52       -1.88      3.18 o
  -6  14   4       17.78       22.80      3.68 o
  -5  14   4        3.34        6.41      2.83 o
  -4  14   4        7.74        7.43      2.76 o
  -3  14   4       25.41       27.40      3.66 o
  -2  14   4       13.88        9.96      3.00 o
  -1  14   4      101.73      105.11      4.41 o
   0  14   4       95.10       95.27      4.86 o
   1  14   4        2.05        3.01      2.66 o
   2  14   4       45.27       45.34      3.97 o
   3  14   4       54.03       52.44      3.28 o
   4  14   4       29.23       30.62      3.52 o
   5  14   4        6.58        8.49      4.00 o
   6  14   4       10.59        8.01      3.33 o
   7  14   4        3.04        0.11      2.46 o
   8  14   4        0.06       -0.65      2.54 o
   9  14   4        3.65        5.83      4.42 o
  10  14   4        2.49        4.71      3.69 o
 -12  15   4        4.84       12.76     11.85 o
 -11  15   4       40.49       22.38     15.45 o
 -10  15   4        0.36       10.34     11.02 o
  -9  15   4       20.14       37.70      9.11 o
  -8  15   4       43.70       51.92     18.37 o
  -7  15   4       32.62       30.59      2.97 o
  -6  15   4       27.29       37.88      3.97 o
  -5  15   4      243.49      247.38      7.45 o
  -4  15   4        8.80        6.27      2.52 o
  -3  15   4      110.97      116.88      5.72 o
  -2  15   4        0.08        0.29      1.94 o
  -1  15   4       41.73       48.01      3.82 o
   0  15   4       50.03       65.73      4.54 o
   1  15   4      255.97      261.62      8.90 o
   2  15   4       35.18       37.04      5.21 o
   3  15   4       19.00       17.45      3.08 o
   4  15   4        2.15        4.42      3.12 o
   5  15   4       55.86       80.31      5.40 o
   6  15   4        2.95        4.67      2.85 o
   7  15   4       22.92       15.82      5.24 o
   8  15   4       18.20       15.88      7.17 o
   9  15   4       11.61        5.73      3.66 o
 -12  16   4        2.45        5.54      7.38 o
 -11  16   4       10.83       18.44     15.20 o
 -10  16   4        7.59       21.03      9.71 o
  -9  16   4        3.39       13.08      8.15 o
  -8  16   4        0.86        7.80      9.30 o
  -7  16   4        7.37        4.51      2.35 o
  -6  16   4        1.16       -0.32      2.16 o
  -5  16   4        2.94        0.44      2.46 o
  -4  16   4        0.03        1.10      2.65 o
  -3  16   4       22.83       30.79      3.36 o
  -2  16   4       51.01       53.78      3.99 o
  -1  16   4       28.64       18.17      7.78 o
   0  16   4       26.21       16.13      4.06 o
   1  16   4        2.95        0.74      2.70 o
   2  16   4       14.33        7.91      3.18 o
   3  16   4       36.63       31.03      6.46 o
   4  16   4       14.08       11.93      4.17 o
   5  16   4        4.89        0.15      2.65 o
   6  16   4        0.53        3.86      4.26 o
   7  16   4        0.01        0.22      2.56 o
   8  16   4        0.03        2.84      3.08 o
 -11  17   4       31.73       34.33      9.80 o
 -10  17   4        0.35        2.41      6.89 o
  -9  17   4        7.98       19.42      7.51 o
  -8  17   4       21.62       25.59     11.76 o
  -7  17   4        1.35        1.28      4.32 o
  -6  17   4       62.40       78.39     15.81 o
  -5  17   4       14.64       11.46      3.40 o
  -4  17   4       88.63      106.68     17.55 o
  -3  17   4        8.09       14.98      4.86 o
  -2  17   4       39.22       37.27     10.62 o
  -1  17   4        2.22        1.92      2.63 o
   0  17   4        5.88        0.99      2.63 o
   1  17   4       94.07      115.11     10.28 o
   2  17   4      156.66      172.55      7.27 o
   3  17   4      114.39      134.92     16.43 o
   4  17   4       25.44       29.96     10.28 o
   5  17   4       24.80       15.44      4.01 o
   6  17   4        2.80        2.03      3.47 o
   7  17   4       17.83        8.16      4.35 o
 -10  18   4        1.32        3.26      6.49 o
  -9  18   4       13.23       13.52      6.41 o
  -8  18   4       12.43       30.53     11.67 o
  -7  18   4       30.67       44.69      7.81 o
  -6  18   4       22.68       16.54      5.23 o
  -5  18   4       13.68       11.10      3.22 o
  -4  18   4        0.86        2.94      3.29 o
  -3  18   4        0.81        4.70      2.86 o
  -2  18   4       41.91       31.59      9.19 o
  -1  18   4       18.75       11.49      4.45 o
   0  18   4        0.30        1.49      4.18 o
   1  18   4        7.45        7.63      3.44 o
   2  18   4        7.47        2.59      2.91 o
   3  18   4       24.03       14.47      5.90 o
   4  18   4       17.81        6.66      4.09 o
   5  18   4        8.63       12.11      4.83 o
   6  18   4        3.07        8.59      4.26 o
   7  18   4        3.70       -0.27      2.76 o
  -9  19   4        2.83       18.89      9.62 o
  -8  19   4       26.65       38.68      8.66 o
  -7  19   4        0.48        4.75      5.19 o
  -6  19   4       48.98       42.16      6.84 o
  -5  19   4        6.08        4.69      3.72 o
  -4  19   4        2.88        4.84      3.18 o
  -3  19   4        4.41        4.49      3.04 o
  -2  19   4       40.08       43.06     14.73 o
  -1  19   4       10.33       10.14      4.25 o
   0  19   4       67.22       89.91     15.72 o
   1  19   4        0.85        1.74      3.08 o
   2  19   4       64.87       65.50      9.96 o
   3  19   4        4.56        4.83      3.83 o
   4  19   4        3.09        0.96      3.34 o
   5  19   4       41.54       41.30     11.67 o
  -7  20   4        2.94       13.18      6.70 o
  -6  20   4        4.02        7.50      6.55 o
  -5  20   4        8.61        5.69      4.45 o
  -4  20   4        5.58        2.98      3.05 o
  -3  20   4        2.25        4.52      3.42 o
  -2  20   4        1.92        0.13      2.97 o
  -1  20   4        4.59        4.80      3.78 o
   0  20   4        3.59        0.85      2.73 o
   1  20   4        0.03        5.97      3.82 o
   2  20   4       17.83        8.29      4.17 o
   3  20   4       25.13       15.62      3.93 o
   4  20   4       23.48       13.89      4.61 o
  -5  21   4        4.22        2.51      5.15 o
  -4  21   4       13.82       10.21      4.14 o
  -3  21   4        2.57       -0.37      2.50 o
  -2  21   4       31.44       23.80      9.18 o
  -1  21   4        0.11        1.15      3.31 o
   0  21   4       20.98       11.89      5.10 o
   1  21   4        7.76       13.34      5.41 o
   2  21   4       29.40       19.83      5.92 o
 -16   1   5        2.51       -2.88     11.29 o
 -15   1   5        7.77       11.15      7.69 o
 -14   1   5       13.26       12.87     10.30 o
 -13   1   5      205.87      205.47     14.95 o
 -12   1   5       28.70       21.46      6.60 o
 -11   1   5      312.16      292.17     20.34 o
 -10   1   5       52.90       50.75      9.89 o
  -9   1   5      108.36       99.85      5.73 o
  -8   1   5        0.36        2.11      2.35 o
  -7   1   5       80.56       90.05      3.26 o
  -6   1   5       73.37       62.45      3.07 o
  -5   1   5       22.61       25.52      2.58 o
  -4   1   5      109.65       85.53      2.58 o
  -3   1   5       57.62       69.41      2.85 o
  -2   1   5       17.16       29.32      2.29 o
  -1   1   5      421.75      429.97      4.88 o
   0   1   5      571.31      558.27      5.35 o
   1   1   5      224.98      218.61      4.17 o
   2   1   5       23.24       24.92      1.12 o
   3   1   5      689.56      716.48      6.29 o
   4   1   5      323.20      315.27      6.03 o
   5   1   5      186.61      208.32      3.46 o
   6   1   5      160.05      167.79      4.41 o
   7   1   5       57.37       67.03      2.93 o
   8   1   5       16.10       18.01      2.86 o
   9   1   5       15.87       14.92      4.17 o
  10   1   5        0.63        2.58      3.39 o
  11   1   5       35.88       40.50      8.18 o
  12   1   5        0.13        1.97      5.19 o
 -16   2   5        0.73        2.69     10.45 o
 -15   2   5        0.36        0.72      4.53 o
 -14   2   5       26.66       14.03      7.11 o
 -13   2   5       65.43       23.01     22.28 o
 -12   2   5        0.10        2.59      1.79 o
 -11   2   5        1.23        3.01      2.82 o
 -10   2   5       75.91       82.07      4.34 o
  -9   2   5       65.44       66.88      4.35 o
  -8   2   5      139.68      129.66      4.23 o
  -7   2   5        0.03        0.12      2.21 o
  -6   2   5        8.95        7.20      2.14 o
  -5   2   5       38.93       52.24      6.12 o
  -4   2   5      134.81      140.47      4.06 o
  -3   2   5       11.19        7.98      1.75 o
  -2   2   5       34.26       40.41      1.56 o
  -1   2   5      102.71      102.16      2.27 o
   0   2   5        2.36        5.70      1.79 o
   1   2   5      195.90      185.57      3.84 o
   2   2   5       21.74       33.01      2.14 o
   3   2   5        6.66        7.68      2.07 o
   4   2   5        2.82        1.06      1.28 o
   5   2   5       13.78       21.02      4.06 o
   6   2   5       68.07       66.45      3.43 o
   7   2   5       28.37       30.80      2.49 o
   8   2   5        1.38        5.13      2.57 o
   9   2   5        1.01        2.49      2.42 o
  10   2   5       37.14       39.79      9.04 o
  11   2   5        0.93       -0.25      2.63 o
  12   2   5        2.53        8.48      5.70 o
 -16   3   5        0.63        0.88      5.53 o
 -15   3   5        0.16        3.98      6.15 o
 -14   3   5        0.04       -0.51      7.18 o
 -13   3   5       15.28       19.81      8.48 o
 -12   3   5        0.63        1.84      2.48 o
 -11   3   5       19.24       20.78      3.59 o
 -10   3   5       51.96       69.89      3.85 o
  -9   3   5      502.76      478.37      8.97 o
  -8   3   5        0.02       -0.37      1.56 o
  -7   3   5        8.70       10.17      3.07 o
  -6   3   5      105.85      116.80      6.75 o
  -5   3   5       30.51       28.05      3.28 o
  -4   3   5     1440.98     1499.39     18.87 o
  -3   3   5      128.07      151.59      2.97 o
  -2   3   5      323.32      344.25      4.11 o
  -1   3   5      451.95      470.42      6.78 o
   0   3   5        6.47        4.95      2.22 o
   1   3   5      275.57      251.23      5.03 o
   2   3   5      458.99      486.43      7.14 o
   3   3   5      699.09      689.57      8.93 o
   4   3   5      688.93      684.45      7.74 o
   5   3   5        6.48        8.26      1.87 o
   6   3   5       17.76       21.14      2.62 o
   7   3   5        5.76        6.27      2.43 o
   8   3   5       18.41       26.91      2.75 o
   9   3   5       11.05        9.52      3.61 o
  10   3   5        0.14       -0.84      3.17 o
  11   3   5       10.70       13.89      4.38 o
  12   3   5        0.00        6.13      3.71 o
 -16   4   5        0.87       17.25     12.03 o
 -15   4   5        4.77       12.42      7.49 o
 -14   4   5       18.48       12.96      7.93 o
 -13   4   5       41.73       48.62     19.31 o
 -12   4   5       90.47       84.68      8.20 o
 -11   4   5        0.90       -2.69      4.16 o
 -10   4   5      197.98      186.65      6.46 o
  -9   4   5       29.56       24.86      2.74 o
  -8   4   5      305.19      307.17      6.99 o
  -7   4   5       72.54       80.33      9.90 o
  -6   4   5      113.25      105.82      4.06 o
  -5   4   5      183.73      160.88      4.98 o
  -4   4   5        1.15        0.13      1.25 o
  -3   4   5      127.40      139.26      3.32 o
  -2   4   5       62.70       63.82      1.75 o
  -1   4   5        3.13        1.12      1.57 o
   0   4   5        4.10        4.86      2.27 o
   1   4   5      199.93      189.41      4.60 o
   2   4   5      107.31      126.01      5.89 o
   3   4   5        1.21        1.43      1.81 o
   4   4   5        9.03        9.01      2.78 o
   5   4   5       67.02       53.93      1.94 o
   6   4   5       77.67       77.10      2.39 o
   7   4   5       38.66       43.15      2.73 o
   8   4   5       34.53       36.55      2.77 o
   9   4   5        0.01        0.64      1.55 o
  10   4   5        3.90        7.00      5.08 o
  11   4   5        5.42        9.89      3.14 o
  12   4   5        8.82       10.13      3.80 o
 -16   5   5        0.77       13.77      8.79 o
 -15   5   5       15.51       33.51     12.80 o
 -14   5   5        0.40        3.82      5.19 o
 -13   5   5        0.19        3.28      4.68 o
 -12   5   5        0.00       -0.40      3.90 o
 -11   5   5        6.65        4.92      3.76 o
 -10   5   5       19.61       14.89      4.79 o
  -9   5   5       60.41       68.63      5.73 o
  -8   5   5       64.03       73.09      5.13 o
  -7   5   5       11.61       13.46      2.50 o
  -6   5   5     1058.92     1038.89     13.54 o
  -5   5   5      458.80      477.87      7.86 o
  -4   5   5      665.38      657.74      9.29 o
  -3   5   5      236.33      225.22      4.92 o
  -2   5   5      146.97      138.36      3.37 o
  -1   5   5        1.30        3.55      1.80 o
   0   5   5      331.47      315.78      9.06 o
   1   5   5       44.83       56.44      3.53 o
   2   5   5      366.72      389.12      7.65 o
   3   5   5        1.77        2.93      2.11 o
   4   5   5       28.18       36.88      4.42 o
   5   5   5       59.35       60.97      2.23 o
   6   5   5       95.48       82.45      4.55 o
   7   5   5       92.05       96.68      5.40 o
   8   5   5       10.72        9.99      2.59 o
   9   5   5       79.82       76.95      4.69 o
  10   5   5        9.68        9.99      3.19 o
  11   5   5        5.13        5.82      2.85 o
  12   5   5        0.59        3.22      5.69 o
 -15   6   5        0.60       -0.81      5.06 o
 -14   6   5        4.58        2.57      6.42 o
 -13   6   5        0.06        6.02      4.62 o
 -12   6   5        3.24       -3.22      4.08 o
 -11   6   5        0.19        5.78      5.06 o
 -10   6   5       70.80       91.02      6.95 o
  -9   6   5      135.28      137.25      6.62 o
  -8   6   5       20.29       17.23      4.36 o
  -7   6   5       80.31       81.98      4.79 o
  -6   6   5       67.11       71.03      7.43 o
  -5   6   5       53.06       68.92      2.81 o
  -4   6   5       99.79      100.44      2.76 o
  -3   6   5      250.05      260.85      4.49 o
  -2   6   5      343.70      353.83      6.00 o
  -1   6   5      135.60      139.99      6.43 o
   0   6   5       57.93       71.96      3.78 o
   1   6   5       43.02       52.35      4.30 o
   2   6   5        0.07       -0.03      2.00 o
   3   6   5       44.38       45.69      3.77 o
   4   6   5      285.01      278.91      6.85 o
   5   6   5       15.89       15.78      1.70 o
   6   6   5       31.71       30.28      2.20 o
   7   6   5        3.94        1.94      1.28 o
   8   6   5       43.66       38.09      4.01 o
   9   6   5        0.63        0.40      2.22 o
  10   6   5        3.36        2.04      2.68 o
  11   6   5        8.35        6.57      2.88 o
 -15   7   5        9.80       12.90      9.11 o
 -14   7   5       12.16       13.44      5.95 o
 -13   7   5        5.04        8.43      5.19 o
 -12   7   5       66.38       77.54      8.73 o
 -11   7   5       21.31       31.04      5.31 o
 -10   7   5        1.88        6.03      3.54 o
  -9   7   5       64.55       83.63     10.59 o
  -8   7   5        1.34       -2.31      4.16 o
  -7   7   5      474.33      450.33     10.80 o
  -6   7   5       18.72       24.75      3.84 o
  -5   7   5       20.17       21.76      2.16 o
  -4   7   5       40.49       46.95      2.63 o
  -3   7   5       96.38       85.20      3.10 o
  -2   7   5      746.81      730.83      8.20 o
  -1   7   5      270.20      266.86      4.49 o
   0   7   5       15.80       19.66      3.54 o
   1   7   5        0.04        3.10      2.46 o
   2   7   5        9.76        6.25      2.80 o
   3   7   5       74.35       77.23      4.43 o
   4   7   5       28.79       46.00      5.65 o
   5   7   5       80.81      112.06      6.44 o
   6   7   5        8.20        9.05      1.76 o
   7   7   5       16.99       22.72      2.05 o
   8   7   5        0.45        2.56      1.74 o
   9   7   5       81.00       91.64     10.93 o
  10   7   5       32.84       16.50      5.99 o
  11   7   5        3.74       -0.93      4.11 o
 -15   8   5        1.64        2.53      5.56 o
 -14   8   5        0.82       14.59      9.66 o
 -13   8   5       10.00        6.01      6.24 o
 -12   8   5       11.54        9.79      4.66 o
 -11   8   5       35.40       32.13      6.30 o
 -10   8   5        1.32        4.20      4.24 o
  -9   8   5        0.56        2.39      3.37 o
  -8   8   5      176.86      158.43     11.83 o
  -7   8   5       94.22      108.99     11.02 o
  -6   8   5       17.74       17.01      3.65 o
  -5   8   5        7.36        7.37      1.79 o
  -4   8   5       36.79       35.88      4.64 o
  -3   8   5      279.64      282.06      5.22 o
  -2   8   5        6.67        8.69      2.45 o
  -1   8   5       62.72       67.46      2.29 o
   0   8   5      210.07      198.91      6.54 o
   1   8   5       67.62       63.15      7.32 o
   2   8   5       22.12       23.37      4.49 o
   3   8   5      239.94      231.07      7.14 o
   4   8   5       56.60       54.28      4.69 o
   5   8   5       32.10       46.51     10.91 o
   6   8   5       49.78       51.69      4.09 o
   7   8   5        0.59       -0.16      1.28 o
   8   8   5       49.26       43.28      7.96 o
   9   8   5        3.53        3.51      2.94 o
  10   8   5        8.53        6.33      6.76 o
  11   8   5       11.30        1.13      3.86 o
 -15   9   5        2.61       -0.92      4.69 o
 -14   9   5        0.31        0.99      4.24 o
 -13   9   5       11.29        4.42      5.66 o
 -12   9   5       24.54       23.81      8.44 o
 -11   9   5        7.19       11.24      4.53 o
 -10   9   5       25.79       26.29      5.34 o
  -9   9   5        1.34        2.18      4.37 o
  -8   9   5       31.84       34.91      5.34 o
  -7   9   5      195.84      204.75      7.26 o
  -6   9   5       31.73       42.37      3.59 o
  -5   9   5       60.10       64.36      3.66 o
  -4   9   5      318.86      319.28      5.94 o
  -3   9   5       79.83       88.54      3.75 o
  -2   9   5      203.38      199.91      4.70 o
  -1   9   5        6.34       11.64      2.19 o
   0   9   5       16.39       22.50      1.73 o
   1   9   5        6.35       12.81      3.44 o
   2   9   5       26.69       29.56      4.09 o
   3   9   5        8.87        6.42      3.69 o
   4   9   5       19.96       24.23      4.11 o
   5   9   5       11.38        7.75      1.85 o
   6   9   5        5.56        6.08      1.83 o
   7   9   5       23.49       27.24      3.07 o
   8   9   5        3.10        0.92      2.07 o
   9   9   5       35.14       46.03     11.25 o
  10   9   5        0.06        2.11      4.53 o
  11   9   5       12.21       22.11     13.95 o
 -14  10   5        0.16       10.01      5.68 o
 -13  10   5        0.63        5.95      5.45 o
 -12  10   5        0.05        4.72      5.35 o
 -11  10   5       16.06       28.06      7.67 o
 -10  10   5        8.59        8.78      5.99 o
  -9  10   5        1.71        1.30      3.30 o
  -8  10   5       53.99       65.09      7.51 o
  -7  10   5      267.53      287.68      9.39 o
  -6  10   5      122.62      125.44      4.50 o
  -5  10   5       38.54       37.87      3.77 o
  -4  10   5      153.58      157.15      4.47 o
  -3  10   5      569.44      581.00      9.71 o
  -2  10   5      213.90      204.78      4.64 o
  -1  10   5      601.40      594.28      8.30 o
   0  10   5        9.06       10.38      1.73 o
   1  10   5      212.32      192.71      4.85 o
   2  10   5        5.69        3.76      1.59 o
   3  10   5        0.11        0.59      1.22 o
   4  10   5        2.31        2.43      2.70 o
   5  10   5        5.91        9.33      1.68 o
   6  10   5      138.95      147.31      6.90 o
   7  10   5       15.95       19.15      2.71 o
   8  10   5        1.89        2.21      2.39 o
   9  10   5        3.54        0.13      2.99 o
  10  10   5       41.32       21.30     13.59 o
 -14  11   5        0.26        3.39      6.45 o
 -13  11   5        0.43       -3.54      5.16 o
 -12  11   5        3.66        5.21      5.03 o
 -11  11   5        6.01        0.89      4.13 o
 -10  11   5        2.08        0.18      3.93 o
  -9  11   5        3.39       -4.27      4.55 o
  -8  11   5       34.32       36.83      5.20 o
  -7  11   5        3.61        1.04      3.46 o
  -6  11   5       25.52       21.97      2.90 o
  -5  11   5      164.68      153.68      5.38 o
  -4  11   5        2.95        5.04      2.12 o
  -3  11   5      166.89      155.61      5.11 o
  -2  11   5       32.76       35.86      3.78 o
  -1  11   5        7.26        5.75      2.20 o
   0  11   5      166.89      168.42      4.41 o
   1  11   5       29.47       35.72      2.69 o
   2  11   5       63.73       78.87      4.98 o
   3  11   5       35.91       28.81      1.91 o
   4  11   5        6.92        5.79      1.80 o
   5  11   5       14.35       15.70      2.20 o
   6  11   5        8.35       12.33      2.43 o
   7  11   5       30.86       26.03      5.17 o
   8  11   5        0.12        4.11      4.52 o
   9  11   5        0.00        0.46      4.09 o
  10  11   5        3.53       -0.24      4.78 o
 -13  12   5        0.47        4.14      5.58 o
 -12  12   5        0.10       13.21      7.56 o
 -11  12   5        0.62        5.78      5.63 o
 -10  12   5        2.26        0.75      4.13 o
  -9  12   5       43.45       33.41     12.09 o
  -8  12   5      137.90      138.09      7.63 o
  -7  12   5        2.78       -0.15      3.71 o
  -6  12   5      202.54      209.98      5.66 o
  -5  12   5        8.02       11.27      3.08 o
  -4  12   5       35.56       39.93      4.27 o
  -3  12   5       95.21      106.18      4.34 o
  -2  12   5      305.54      307.05      6.84 o
  -1  12   5      398.38      411.03      8.18 o
   0  12   5        1.53       -1.04      1.86 o
   1  12   5      212.84      223.36      5.16 o
   2  12   5        1.07        3.65      2.04 o
   3  12   5        1.37        1.14      1.20 o
   4  12   5       17.93       30.79      2.60 o
   5  12   5       41.42       48.91      6.13 o
   6  12   5      106.30      117.31      7.38 o
   7  12   5       49.99        0.41      5.83 o
   8  12   5       27.32       10.37     10.64 o
   9  12   5        7.83        1.62      4.35 o
 -13  13   5        1.35       -5.19      6.98 o
 -12  13   5        0.98       -5.78      5.78 o
 -11  13   5       15.40       22.21     12.84 o
 -10  13   5        0.05       -4.37      5.22 o
  -9  13   5       19.43        9.38      4.90 o
  -8  13   5       29.36       19.05      8.13 o
  -7  13   5       18.58       25.89      6.49 o
  -6  13   5       13.50       12.79      2.22 o
  -5  13   5       49.86       52.90      3.28 o
  -4  13   5       32.50       39.14      5.45 o
  -3  13   5       23.13       19.31      2.84 o
  -2  13   5        2.18        3.58      2.32 o
  -1  13   5       56.68       66.85      3.20 o
   0  13   5       49.21       50.11      3.51 o
   1  13   5       63.73       57.00      3.95 o
   2  13   5       12.73       11.84      2.21 o
   3  13   5       51.00       56.59      9.76 o
   4  13   5        4.59        2.27      1.63 o
   5  13   5       30.37       28.84      5.86 o
   6  13   5        1.69        1.55      1.88 o
   7  13   5        0.30       -2.66      4.35 o
   8  13   5        0.40        0.53      3.83 o
   9  13   5        2.03        0.51      3.85 o
 -12  14   5        0.61       10.05      6.85 o
 -11  14   5        0.11       -2.34     10.57 o
 -10  14   5       19.79       20.19     10.52 o
  -9  14   5       12.62       14.32      6.27 o
  -8  14   5       34.72       21.92     10.08 o
  -7  14   5       29.70        9.94      7.23 o
  -6  14   5        2.56        2.64      2.42 o
  -5  14   5        6.08        4.89      2.86 o
  -4  14   5       91.04       91.26      5.22 o
  -3  14   5        2.22        4.43      2.70 o
  -2  14   5       42.12       33.81      5.65 o
  -1  14   5       21.59       26.46      3.11 o
   0  14   5      170.17      163.88      4.99 o
   1  14   5      142.68      161.24      7.10 o
   2  14   5       40.56       47.18      4.97 o
   3  14   5       55.38       68.21     14.09 o
   4  14   5       45.09       42.27      5.48 o
   5  14   5       24.59        8.56      4.69 o
   6  14   5       36.44       12.50     10.80 o
   7  14   5        1.05        0.70      3.50 o
   8  14   5       57.73       61.17     27.44 o
 -12  15   5        0.03       40.76     21.93 o
 -11  15   5        8.97        8.43     11.00 o
 -10  15   5        1.36       17.17     10.37 o
  -9  15   5        0.12        3.49      5.06 o
  -8  15   5        0.77        0.84      3.53 o
  -7  15   5        2.08        3.04      3.48 o
  -6  15   5        0.06        0.70      2.46 o
  -5  15   5        0.83        2.44      2.72 o
  -4  15   5        1.16        2.11      2.60 o
  -3  15   5      116.65      129.55      4.95 o
  -2  15   5        1.11        1.14      2.17 o
  -1  15   5        3.87        5.66      3.48 o
   0  15   5       15.25       11.59      3.71 o
   1  15   5       26.20       19.97      3.42 o
   2  15   5       45.25       45.14      8.50 o
   3  15   5        0.01        0.91      2.83 o
   4  15   5        2.53        2.06      2.77 o
   5  15   5        0.78        3.27      4.49 o
   6  15   5        3.85        4.58      4.45 o
   7  15   5        1.32       -0.08      3.68 o
   8  15   5        0.50        2.27      4.20 o
 -11  16   5        0.12       20.94      9.55 o
 -10  16   5        0.00        8.87      7.97 o
  -9  16   5       25.71       32.38     11.42 o
  -8  16   5        3.62        8.30      5.66 o
  -7  16   5       10.27       11.70      4.85 o
  -6  16   5        0.09       -0.18      2.40 o
  -5  16   5       28.54       19.45      3.13 o
  -4  16   5        2.16        2.08      2.58 o
  -3  16   5       30.58       28.39      6.20 o
  -2  16   5        2.30        0.74      2.36 o
  -1  16   5      167.96      196.14      7.94 o
   0  16   5        0.55       -0.78      2.49 o
   1  16   5       81.11       99.48      7.59 o
   2  16   5        0.50       -0.28      2.14 o
   3  16   5        6.03        7.48      3.17 o
   4  16   5       28.13       17.80      6.44 o
   5  16   5        2.86        1.77      3.88 o
   6  16   5       13.88        6.82      7.22 o
   7  16   5        0.02       -2.22      4.30 o
 -10  17   5       19.54       60.84     15.15 o
  -9  17   5       10.91        1.21      4.46 o
  -8  17   5        4.76        7.43      6.99 o
  -7  17   5        1.74        5.68      5.97 o
  -6  17   5        3.22        2.72      3.92 o
  -5  17   5       11.77        7.46      3.57 o
  -4  17   5        8.94        8.71      3.27 o
  -3  17   5        1.39       -2.96      2.96 o
  -2  17   5        0.84        1.87      2.84 o
  -1  17   5        5.45        3.47      2.64 o
   0  17   5       15.25        9.42      3.48 o
   1  17   5       20.87       21.05      4.24 o
   2  17   5        0.01        4.58      2.90 o
   3  17   5        0.37        1.96      2.66 o
   4  17   5        4.98        7.72      5.12 o
   5  17   5        0.36       -3.78      4.43 o
   6  17   5        5.33        2.65      5.06 o
  -9  18   5       23.57       21.19     11.44 o
  -8  18   5       20.96       31.47     11.64 o
  -7  18   5        6.72        8.52      5.93 o
  -6  18   5        7.18        6.87      5.02 o
  -5  18   5        5.54       12.12      4.68 o
  -4  18   5       27.36       16.17      4.22 o
  -3  18   5       17.15       13.87      4.00 o
  -2  18   5        1.45        1.65      3.39 o
  -1  18   5       79.68      100.83      8.24 o
   0  18   5        0.72        1.69      2.90 o
   1  18   5       45.12       36.83      6.20 o
   2  18   5       11.71       10.73      2.82 o
   3  18   5       13.94        9.68      6.05 o
   4  18   5       11.13        7.03      5.25 o
   5  18   5        1.23       -3.58      4.79 o
  -7  19   5        5.10        7.24      5.36 o
  -6  19   5        0.58        2.74      4.26 o
  -5  19   5        0.62        3.32      4.16 o
  -4  19   5        0.04       -2.75      3.18 o
  -3  19   5        0.22       -1.72      2.90 o
  -2  19   5        0.45       -1.39      2.98 o
  -1  19   5       10.01       13.14      3.99 o
   0  19   5        6.88        7.89      3.34 o
   1  19   5       14.23       13.83      5.43 o
   2  19   5       16.57       17.47      8.68 o
   3  19   5        0.42       -1.21      4.24 o
  -5  20   5       19.94       32.54      8.21 o
  -4  20   5       20.39       16.71      4.80 o
  -3  20   5       15.30       11.14      5.77 o
  -2  20   5        8.29        9.01      4.95 o
  -1  20   5       17.08       24.62      6.35 o
   0  20   5        2.27        4.82      3.49 o
   1  20   5        2.17        3.65      3.60 o
 -16   0   6        5.58        3.43     10.28 o
 -15   0   6       10.72       -1.23     13.36 o
 -14   0   6        0.31       12.22      9.97 o
 -13   0   6       34.15       30.66      6.23 o
 -12   0   6      127.13      107.52      9.11 o
 -11   0   6       45.99       59.19      4.91 o
 -10   0   6        1.17        3.46      3.63 o
  -9   0   6       55.71       64.28      5.05 o
  -8   0   6        0.08       -0.09      1.99 o
  -7   0   6       10.66        6.86      3.02 o
  -6   0   6        3.59        4.29      2.83 o
  -5   0   6      333.43      319.08      8.43 o
  -4   0   6        0.44        2.35      2.21 o
  -3   0   6      383.94      400.01      7.03 o
  -2   0   6      212.77      205.81      6.31 o
  -1   0   6      241.50      261.81      6.52 o
   0   0   6       10.09       14.05      2.38 o
   1   0   6      643.06      622.48     10.53 o
   2   0   6      470.99      471.66      6.76 o
   3   0   6      973.99      976.55     12.42 o
   4   0   6       67.85       73.82      4.11 o
   5   0   6       41.84       34.76      3.39 o
   6   0   6       97.47      104.02      5.87 o
   7   0   6        7.73        5.75      2.66 o
   8   0   6       36.15       44.08     13.18 o
   9   0   6        0.94       -0.36      4.07 o
  10   0   6       43.12       48.33     34.83 o
  11   0   6       16.64        0.00      6.42 o
 -16   1   6        0.18        3.93      7.68 o
 -15   1   6        3.50       11.16      9.42 o
 -14   1   6        1.57       -2.16      5.14 o
 -13   1   6       23.67       20.81      4.36 o
 -12   1   6       15.79       11.73      2.80 o
 -11   1   6       11.88        7.89      2.26 o
 -10   1   6        2.75        3.51      2.62 o
  -9   1   6        6.73        8.33      2.55 o
  -8   1   6       54.87       56.12      3.96 o
  -7   1   6       26.28       29.27      2.60 o
  -6   1   6       12.63       10.69      2.35 o
  -5   1   6       19.98       21.92      2.78 o
  -4   1   6       19.67       14.06      1.88 o
  -3   1   6        7.22        5.04      1.59 o
  -2   1   6      119.52      107.52      2.87 o
  -1   1   6       15.38       20.33      1.54 o
   0   1   6       47.81       48.30      3.08 o
   1   1   6        6.31        7.86      1.85 o
   2   1   6        0.10       -1.06      1.56 o
   3   1   6       99.41      117.21      4.56 o
   4   1   6       28.72       30.05      1.89 o
   5   1   6       97.35       93.05      4.56 o
   6   1   6       33.61       38.13      2.76 o
   7   1   6        1.11        0.32      1.91 o
   8   1   6        3.30        3.27      2.47 o
   9   1   6        1.01       -0.01      2.44 o
  10   1   6        2.46        1.20      2.51 o
  11   1   6        0.00        1.93      4.99 o
 -15   2   6        2.13       -3.19      6.01 o
 -14   2   6       18.32       35.80     16.91 o
 -13   2   6       29.74       12.81      6.58 o
 -12   2   6        0.05        4.99      3.62 o
 -11   2   6        3.20       -1.27      2.82 o
 -10   2   6       16.22       17.28      2.78 o
  -9   2   6       84.93       98.35      4.26 o
  -8   2   6        7.92        6.13      2.92 o
  -7   2   6      234.99      248.22      5.57 o
  -6   2   6      623.99      610.97      8.63 o
  -5   2   6        6.06        9.12      1.80 o
  -4   2   6       43.03       41.82      4.11 o
  -3   2   6        5.55        3.57      1.69 o
  -2   2   6        1.50        1.02      1.31 o
  -1   2   6     1170.37     1123.16     12.20 o
   0   2   6       30.88       27.73      2.06 o
   1   2   6      641.57      664.49      9.40 o
   2   2   6       76.14       83.45      3.72 o
   3   2   6      204.65      222.08      5.54 o
   4   2   6        0.17        2.21      1.82 o
   5   2   6        7.72        5.95      2.07 o
   6   2   6       63.57       70.44      3.30 o
   7   2   6       14.65        9.30      4.34 o
   8   2   6       20.42       10.36      4.02 o
   9   2   6        0.56       -0.48      2.04 o
  10   2   6       16.51        8.22      3.79 o
  11   2   6        0.21        2.76      3.81 o
 -15   3   6        4.37        9.04      6.75 o
 -14   3   6       18.96       14.61     10.41 o
 -13   3   6        1.09        6.22      5.61 o
 -12   3   6        0.25        0.46      1.18 o
 -11   3   6        4.08        4.39      2.56 o
 -10   3   6        0.02       -0.89      2.35 o
  -9   3   6        7.25        4.34      2.25 o
  -8   3   6       14.02        8.63      2.60 o
  -7   3   6        5.89        5.85      2.93 o
  -6   3   6       75.39       74.89      3.43 o
  -5   3   6       55.86       55.85      4.40 o
  -4   3   6       72.10       68.71      2.42 o
  -3   3   6       19.30       22.10      1.94 o
  -2   3   6       59.91       65.22      3.62 o
  -1   3   6        5.11        3.54      1.97 o
   0   3   6      259.75      272.04      5.42 o
   1   3   6      143.86      149.29      4.43 o
   2   3   6      124.86      127.56      3.85 o
   3   3   6       19.79       30.19      2.40 o
   4   3   6      252.34      246.91      5.90 o
   5   3   6        0.18        3.14      2.79 o
   6   3   6        0.11       -0.31      1.49 o
   7   3   6        0.52        0.13      1.38 o
   8   3   6        0.19        0.04      1.35 o
   9   3   6        7.87        4.37      5.07 o
  10   3   6       13.14       11.82      6.48 o
  11   3   6        0.00       -1.41      3.18 o
 -15   4   6        0.27        4.07      5.71 o
 -14   4   6       13.21       16.80      9.58 o
 -13   4   6        1.08       12.91     17.52 o
 -12   4   6       36.85       34.46      6.65 o
 -11   4   6        1.39        1.24      2.66 o
 -10   4   6       29.57       30.36      3.27 o
  -9   4   6       53.98       67.96      4.82 o
  -8   4   6       41.48       45.12      3.29 o
  -7   4   6      298.46      309.88      6.42 o
  -6   4   6      765.71      757.02     12.68 o
  -5   4   6        0.05       -0.21      1.86 o
  -4   4   6      319.12      323.59      4.46 o
  -3   4   6        0.03        2.03      1.17 o
  -2   4   6       15.85       20.74      1.35 o
  -1   4   6      112.81      101.54      3.85 o
   0   4   6      111.93      115.23      4.56 o
   1   4   6       70.22       80.75      4.35 o
   2   4   6       11.59       11.70      2.83 o
   3   4   6        0.23       -2.35      2.38 o
   4   4   6       96.90       95.32      4.58 o
   5   4   6        2.29        3.75      3.15 o
   6   4   6       39.86       53.58      5.14 o
   7   4   6       41.24       29.53     12.29 o
   8   4   6       22.78       18.12      4.95 o
   9   4   6        5.67        2.68      3.24 o
  10   4   6       10.69       13.73      5.55 o
 -15   5   6        6.85       -1.54      6.32 o
 -14   5   6        4.05        3.98      6.17 o
 -13   5   6       35.06       48.14      7.25 o
 -12   5   6       21.59       16.48      6.31 o
 -11   5   6        3.08        3.49      4.00 o
 -10   5   6       37.04       32.09      7.14 o
  -9   5   6        1.01        4.95      2.47 o
  -8   5   6       57.71       46.21      3.17 o
  -7   5   6        8.51       13.48      2.43 o
  -6   5   6       17.95       20.04      2.57 o
  -5   5   6        3.00        1.95      1.74 o
  -4   5   6        6.96       12.07      2.73 o
  -3   5   6       99.67      106.30      2.78 o
  -2   5   6      124.90      117.19      4.26 o
  -1   5   6        5.73        4.99      2.23 o
   0   5   6      208.88      197.63      9.35 o
   1   5   6       10.79        7.67      2.45 o
   2   5   6       70.73       73.43      3.67 o
   3   5   6        6.19        4.80      3.44 o
   4   5   6       61.83       63.52      5.42 o
   5   5   6       19.10       19.75      4.67 o
   6   5   6        0.13        2.09      2.48 o
   7   5   6        0.31        1.51      0.94 o
   8   5   6        1.62        0.13      2.65 o
   9   5   6        1.39        1.41      2.79 o
  10   5   6        2.22        1.42      3.36 o
 -15   6   6        1.38        1.86      7.38 o
 -14   6   6       15.18       26.07      7.84 o
 -13   6   6        0.00        1.51      5.36 o
 -12   6   6       13.48       21.06      9.49 o
 -11   6   6        5.74       -0.57      4.41 o
 -10   6   6       76.67       90.35      7.75 o
  -9   6   6        5.65        1.13      3.98 o
  -8   6   6      166.65      165.78     12.98 o
  -7   6   6        9.90       13.66      5.71 o
  -6   6   6       14.15        4.82      4.09 o
  -5   6   6       23.80       23.29      4.41 o
  -4   6   6        2.54        2.62      1.78 o
  -3   6   6      608.10      591.04      9.03 o
  -2   6   6       72.59       83.17      5.67 o
  -1   6   6        4.77        8.08      3.24 o
   0   6   6        8.01        9.11      2.82 o
   1   6   6       87.48       87.60      4.86 o
   2   6   6       94.95       90.64      6.04 o
   3   6   6       25.56       33.84      4.08 o
   4   6   6        9.53       10.20      3.91 o
   5   6   6       24.86       20.76      4.20 o
   6   6   6       35.63       56.24     16.41 o
   7   6   6        3.85        1.85      3.11 o
   8   6   6       56.28       68.34     14.37 o
   9   6   6        0.37        0.68      3.56 o
  10   6   6        4.53        1.22      3.69 o
 -15   7   6        3.17        8.15     10.67 o
 -14   7   6        5.15       11.35      8.40 o
 -13   7   6       19.23       23.91      7.67 o
 -12   7   6        0.01        3.82      5.38 o
 -11   7   6        7.11       16.03      4.41 o
 -10   7   6        6.82       11.42      4.26 o
  -9   7   6        9.38        6.61      4.15 o
  -8   7   6       20.62       20.60      3.99 o
  -7   7   6        7.11        6.61      3.11 o
  -6   7   6       28.97       31.46      3.81 o
  -5   7   6       66.32       71.67      6.01 o
  -4   7   6        2.62        2.90      1.93 o
  -3   7   6        0.08       -0.15      1.49 o
  -2   7   6      139.92      129.70      4.19 o
  -1   7   6      128.06      136.10      6.45 o
   0   7   6      120.96      118.72      4.85 o
   1   7   6       15.73       21.35      4.57 o
   2   7   6        0.43       -0.20      2.09 o
   3   7   6      166.96      158.29      7.60 o
   4   7   6        0.43        2.85      3.27 o
   5   7   6       34.30       52.41      8.89 o
   6   7   6       74.91       80.38      8.49 o
   7   7   6        2.56        3.19      4.70 o
   8   7   6        5.56        3.39      4.22 o
   9   7   6        1.35        0.41      3.84 o
  10   7   6        2.73        7.37      5.45 o
 -14   8   6        8.12       26.06      8.90 o
 -13   8   6        5.41        8.34      5.39 o
 -12   8   6       32.23       42.30      6.38 o
 -11   8   6       55.53       51.91      6.19 o
 -10   8   6        5.63        5.17      4.00 o
  -9   8   6       26.56       22.85      6.40 o
  -8   8   6      131.07      129.13      8.37 o
  -7   8   6       39.15       44.98      5.12 o
  -6   8   6        3.31        1.55      2.59 o
  -5   8   6       20.34       17.90      3.77 o
  -4   8   6        7.33        7.96      1.95 o
  -3   8   6       10.86       12.93      2.33 o
  -2   8   6      272.73      267.47      7.66 o
  -1   8   6       65.55       89.94      5.57 o
   0   8   6       46.39       56.37      5.92 o
   1   8   6       84.81      102.45      6.69 o
   2   8   6       25.95       27.69      4.37 o
   3   8   6       22.85       29.77      5.38 o
   4   8   6        8.45        6.64      3.99 o
   5   8   6        0.17        0.71      2.72 o
   6   8   6       74.89       85.46     25.20 o
   7   8   6       11.87        7.65      4.18 o
   8   8   6       19.69        4.71      4.37 o
   9   8   6        0.06       -1.65      3.52 o
  10   8   6        0.71        6.16      5.22 o
 -14   9   6        3.83       20.58      6.89 o
 -13   9   6        1.57        9.06      6.25 o
 -12   9   6        8.39       19.69      6.74 o
 -11   9   6       18.57       31.75      6.37 o
 -10   9   6        7.52        2.70      3.83 o
  -9   9   6      156.99      160.98      8.42 o
  -8   9   6       57.00       62.68      7.54 o
  -7   9   6       12.13       10.08      4.13 o
  -6   9   6       28.55       30.53      4.16 o
  -5   9   6       17.30       19.93      2.74 o
  -4   9   6      480.91      468.35      8.27 o
  -3   9   6       15.51       14.77      2.24 o
  -2   9   6        3.77        9.32      1.52 o
  -1   9   6        2.03        3.31      3.52 o
   0   9   6        0.43        1.56      3.75 o
   1   9   6        6.03        8.65      4.41 o
   2   9   6       11.11       14.09      4.11 o
   3   9   6       77.01       98.92      5.90 o
   4   9   6       32.07       45.73      5.61 o
   5   9   6       14.49       19.36      4.97 o
   6   9   6        6.72        0.86      3.87 o
   7   9   6       20.65       15.70      4.62 o
   8   9   6        0.60        0.39      3.39 o
   9   9   6       15.73        3.78      5.41 o
 -14  10   6        5.07       27.36      6.75 o
 -13  10   6        0.12       -1.23      6.85 o
 -12  10   6        8.62        4.33      5.64 o
 -11  10   6        2.30       -4.51      4.51 o
 -10  10   6       10.04        6.35      5.74 o
  -9  10   6        7.75       14.75      5.40 o
  -8  10   6       62.63       86.60      8.85 o
  -7  10   6       28.76       23.58      4.06 o
  -6  10   6        1.10       -0.47      2.14 o
  -5  10   6       59.23       65.69      4.58 o
  -4  10   6       26.95       38.24      3.85 o
  -3  10   6        0.98        0.19      1.32 o
  -2  10   6      118.11      126.65      7.92 o
  -1  10   6        0.36       -2.68      3.16 o
   0  10   6        0.66        1.87      3.53 o
   1  10   6        3.81        3.68      3.58 o
   2  10   6       17.08       27.58      5.56 o
   3  10   6       35.16       52.43      5.89 o
   4  10   6       22.71       24.31      4.39 o
   5  10   6       82.27       99.00      7.01 o
   6  10   6       17.71       11.88      4.76 o
   7  10   6        0.99        2.08      4.35 o
   8  10   6        1.74        1.14      4.30 o
   9  10   6       11.85        0.19      4.57 o
 -13  11   6        1.74        2.55      4.62 o
 -12  11   6        6.75        7.30      4.98 o
 -11  11   6       33.57       30.97     10.58 o
 -10  11   6        0.90       -3.60      4.96 o
  -9  11   6      151.35      180.85     16.08 o
  -8  11   6        0.29        4.42      5.21 o
  -7  11   6      110.77      110.68      7.54 o
  -6  11   6       22.99       24.18      5.85 o
  -5  11   6        9.75       10.92      2.16 o
  -4  11   6      293.75      309.96      6.54 o
  -3  11   6       44.46       44.58      3.86 o
  -2  11   6       70.08       64.69      3.06 o
  -1  11   6       83.08       87.75      2.66 o
   0  11   6        0.29       -2.22      3.11 o
   1  11   6       16.66       16.01      5.14 o
   2  11   6        1.58        5.43      4.55 o
   3  11   6        9.19        8.71      3.92 o
   4  11   6       77.03       95.64     10.34 o
   5  11   6       21.28       26.98      5.86 o
   6  11   6        1.42       -2.49      4.05 o
   7  11   6        5.86        3.55      4.81 o
   8  11   6        0.05       -1.82      3.79 o
 -13  12   6        2.88       12.05      9.06 o
 -12  12   6        0.06       10.00     12.42 o
 -11  12   6        4.01       15.35      6.39 o
 -10  12   6       19.49       27.20      6.89 o
  -9  12   6        0.54        4.72      5.74 o
  -8  12   6       17.35       10.20      4.68 o
  -7  12   6       60.02       71.66      6.81 o
  -6  12   6        3.56        2.85      2.44 o
  -5  12   6        0.30       -1.48      2.29 o
  -4  12   6       22.73       17.90      3.14 o
  -3  12   6       11.81       12.81      3.22 o
  -2  12   6       10.66       13.53      2.94 o
  -1  12   6      129.61      131.05      5.15 o
   0  12   6       23.55       21.45      2.10 o
   1  12   6       81.48      103.35      9.14 o
   2  12   6        0.27        2.11      3.64 o
   3  12   6        5.67        7.93      4.61 o
   4  12   6        4.45        7.97      4.55 o
   5  12   6       31.71       44.68     11.52 o
   6  12   6        0.28       -3.18      4.40 o
   7  12   6        0.01       -0.01      3.20 o
   8  12   6        8.53        1.89      4.44 o
 -12  13   6        0.25        3.95      5.38 o
 -11  13   6       19.45       30.49     18.48 o
 -10  13   6        0.79       -0.46      6.01 o
  -9  13   6        0.00        1.96      4.93 o
  -8  13   6       48.98       48.62     15.30 o
  -7  13   6       13.82        8.88      5.03 o
  -6  13   6      101.15      103.34      4.90 o
  -5  13   6       28.76       31.74      3.01 o
  -4  13   6      161.94      177.81      6.57 o
  -3  13   6       10.65       11.44      3.01 o
  -2  13   6      319.94      349.64      6.88 o
  -1  13   6       34.65       36.09      4.30 o
   0  13   6       80.56       96.21      7.42 o
   1  13   6        1.38        1.91      3.81 o
   2  13   6       21.41       35.69      5.40 o
   3  13   6        3.48        1.83      3.68 o
   4  13   6       77.98       95.42     19.93 o
   5  13   6       16.01        9.34      4.67 o
   6  13   6       23.61       11.45      8.70 o
   7  13   6        3.17       -0.19      3.55 o
 -11  14   6        6.70       21.64     17.28 o
 -10  14   6       12.32       35.25     21.99 o
  -9  14   6        9.07        3.84      4.33 o
  -8  14   6       17.17       10.17      6.01 o
  -7  14   6        0.16       -0.21      3.19 o
  -6  14   6       14.01       18.11      3.98 o
  -5  14   6        4.89        2.94      3.10 o
  -4  14   6       14.10       12.29      2.92 o
  -3  14   6       14.94       13.40      3.75 o
  -2  14   6       11.53        9.35      2.39 o
  -1  14   6       48.84       56.37      3.25 o
   0  14   6        0.17        1.79      1.79 o
   1  14   6       51.86       40.72      8.86 o
   2  14   6       14.06       13.02      4.78 o
   3  14   6       10.90       13.39      6.28 o
   4  14   6        3.24        3.12      4.22 o
   5  14   6        0.41        1.10      4.15 o
   6  14   6        0.64        1.36      4.28 o
   7  14   6        1.48        3.02      5.36 o
 -11  15   6        0.20       26.35      7.95 o
 -10  15   6        4.51       19.77     13.70 o
  -9  15   6        0.03        4.68      5.37 o
  -8  15   6        0.04        0.82      3.96 o
  -7  15   6        0.35       -0.01      5.40 o
  -6  15   6       26.15       27.08      5.78 o
  -5  15   6       34.87       39.94      6.27 o
  -4  15   6       28.10       29.47      4.81 o
  -3  15   6        7.96        9.70      3.85 o
  -2  15   6       69.56       77.95      4.50 o
  -1  15   6       15.86       12.20      3.34 o
   0  15   6       37.09       36.89      6.66 o
   1  15   6       19.89       22.24      6.30 o
   2  15   6       30.77       24.26      8.56 o
   3  15   6       25.43       41.87     10.78 o
   4  15   6       13.63       10.44      5.56 o
   5  15   6       16.91        5.48      5.90 o
   6  15   6       38.44       15.02     11.38 o
 -10  16   6        0.79        5.98      5.95 o
  -9  16   6        4.63        9.63     14.19 o
  -8  16   6        9.02       13.29      6.31 o
  -7  16   6        0.32        3.91      4.03 o
  -6  16   6        0.13        1.14      2.98 o
  -5  16   6        0.39       -1.36      2.68 o
  -4  16   6       24.55       21.41      4.71 o
  -3  16   6        1.13        1.91      2.64 o
  -2  16   6        6.71        3.77      3.09 o
  -1  16   6        2.22        1.56      2.48 o
   0  16   6       25.55       22.82      5.65 o
   1  16   6        5.42       -1.97      4.08 o
   2  16   6        0.01       -5.39      5.39 o
   3  16   6        0.02        6.08      5.32 o
   4  16   6        4.06        5.45      5.12 o
   5  16   6        7.07       -0.98      5.37 o
  -9  17   6       13.75       13.18      9.54 o
  -8  17   6        0.18        8.35      7.95 o
  -7  17   6        9.68        3.58      4.45 o
  -6  17   6        1.84        2.87      3.84 o
  -5  17   6        8.37        3.91      3.83 o
  -4  17   6       14.01       18.12      4.84 o
  -3  17   6        3.66        2.85      2.82 o
  -2  17   6       44.44       58.89      9.08 o
  -1  17   6       31.77       38.48     12.24 o
   0  17   6       14.78       14.50      5.57 o
   1  17   6        1.52       10.95      5.90 o
   2  17   6       13.32       10.60      6.98 o
   3  17   6        8.78       16.32      5.89 o
   4  17   6        6.56       11.34      7.68 o
  -7  18   6        0.40        5.09      4.78 o
  -6  18   6        0.82        2.03      3.64 o
  -5  18   6        3.58        0.34      2.81 o
  -4  18   6        2.85        3.10      4.27 o
  -3  18   6        3.68        3.99      3.93 o
  -2  18   6        1.44        0.04      2.51 o
  -1  18   6       15.19       18.38      6.28 o
   0  18   6        0.00        3.49      5.49 o
   1  18   6       15.33       31.58     10.03 o
   2  18   6        0.41       10.55      7.23 o
  -5  19   6        1.71        0.89      4.03 o
  -4  19   6        6.37        4.55      4.38 o
  -3  19   6        5.54        5.54      4.24 o
  -2  19   6        9.82        4.42      4.59 o
  -1  19   6        0.15       -7.52      7.52 o
   0  19   6        7.91       21.07      7.15 o
 -15   1   7       20.41       16.33     11.11 o
 -14   1   7        0.03        4.69      5.04 o
 -13   1   7        0.99       10.68      5.19 o
 -12   1   7       40.34       57.45      8.00 o
 -11   1   7       40.52       51.26      3.61 o
 -10   1   7        5.19        6.51      2.30 o
  -9   1   7       28.26       37.76      4.09 o
  -8   1   7        3.29        3.03      1.79 o
  -7   1   7      145.21      148.77      4.81 o
  -6   1   7        8.03        4.32      2.06 o
  -5   1   7       20.42       23.43      2.94 o
  -4   1   7       72.73       81.64      3.36 o
  -3   1   7      117.21      134.15      4.41 o
  -2   1   7      383.12      384.47      6.05 o
  -1   1   7        2.97        3.69      1.38 o
   0   1   7      613.61      628.88     11.39 o
   1   1   7        3.04        6.13      2.15 o
   2   1   7        2.53        3.33      1.57 o
   3   1   7        8.79        7.58      1.78 o
   4   1   7       11.46        8.25      2.41 o
   5   1   7       89.14       91.51      9.69 o
   6   1   7       41.44        0.61      5.34 o
   7   1   7        0.55       -0.25      2.49 o
   8   1   7       30.00       -0.69      7.09 o
   9   1   7        3.10       -0.52      7.02 o
 -15   2   7        0.24       18.86      7.97 o
 -14   2   7        0.05        6.53      7.06 o
 -13   2   7        0.08        6.01      4.84 o
 -12   2   7        2.56        4.49      2.67 o
 -11   2   7        1.72        4.03      2.95 o
 -10   2   7       20.12       17.35      4.10 o
  -9   2   7       12.37       15.78      2.67 o
  -8   2   7       54.56       56.01      3.65 o
  -7   2   7        0.58        0.42      1.50 o
  -6   2   7       21.22       20.06      2.87 o
  -5   2   7      121.06      124.14      5.65 o
  -4   2   7        0.31        1.39      1.29 o
  -3   2   7        0.46        0.21      1.28 o
  -2   2   7       43.82       44.16      2.45 o
  -1   2   7      915.17      946.50     15.11 o
   0   2   7       88.19       89.77      9.84 o
   1   2   7       11.97       13.98      2.44 o
   2   2   7       15.65       12.47      2.34 o
   3   2   7       81.78       89.56      7.02 o
   4   2   7        5.83        3.23      2.26 o
   5   2   7       27.28        9.19      4.34 o
   6   2   7        2.73        1.42      1.92 o
   7   2   7       11.21        6.89      2.67 o
   8   2   7        6.03       -0.44      4.42 o
   9   2   7        2.05        2.49      6.71 o
 -15   3   7        3.33       12.62      7.48 o
 -14   3   7        3.79       11.24      7.15 o
 -13   3   7        1.56        8.80      8.74 o
 -12   3   7        4.65       12.60      6.46 o
 -11   3   7        0.00       -1.35      2.02 o
 -10   3   7        0.39        1.44      2.14 o
  -9   3   7      135.12      142.18      4.57 o
  -8   3   7       38.31       32.14      4.53 o
  -7   3   7       50.78       60.60      3.05 o
  -6   3   7       25.52       28.44      2.59 o
  -5   3   7        0.09        3.40      2.14 o
  -4   3   7      118.51      133.91      3.92 o
  -3   3   7       30.00       30.97      2.60 o
  -2   3   7      114.77      121.55      5.82 o
  -1   3   7       47.40       51.60      5.78 o
   0   3   7        5.57        4.78      1.98 o
   1   3   7       24.39       27.37      3.57 o
   2   3   7       13.85       16.03      3.09 o
   3   3   7       68.29       80.75      5.78 o
   4   3   7       64.21       78.45     13.12 o
   5   3   7        3.45        3.57      2.49 o
   6   3   7       17.48        8.76      4.22 o
   7   3   7       17.49        9.99      3.58 o
   8   3   7        2.55        0.14      3.55 o
   9   3   7        6.16       -0.17      6.13 o
 -14   4   7       15.39       20.48      7.54 o
 -13   4   7        4.10        0.71      7.62 o
 -12   4   7       13.74       11.28      6.54 o
 -11   4   7       21.87       19.74      2.72 o
 -10   4   7        2.69        2.38      2.36 o
  -9   4   7        2.17        0.75      2.60 o
  -8   4   7        1.75        0.87      2.02 o
  -7   4   7        0.00       -0.39      1.64 o
  -6   4   7       18.72       18.95      2.52 o
  -5   4   7       38.30       38.34      2.64 o
  -4   4   7        9.58       13.36      2.26 o
  -3   4   7      201.02      185.26      6.18 o
  -2   4   7       53.19       62.86      4.59 o
  -1   4   7      252.30      258.85      6.22 o
   0   4   7       42.99       59.80      6.12 o
   1   4   7        1.82        1.14      2.31 o
   2   4   7        0.49       -0.47      1.72 o
   3   4   7       13.87       13.39      4.07 o
   4   4   7        0.03       -1.51      2.32 o
   5   4   7        7.42        1.93      2.92 o
   6   4   7        6.61        2.33      3.43 o
   7   4   7        2.17        2.28      2.76 o
   8   4   7        3.61        2.47      3.63 o
   9   4   7        1.66        1.33      3.37 o
 -14   5   7        0.97       15.03      8.10 o
 -13   5   7        1.19       -3.65      5.65 o
 -12   5   7        4.47       11.96      5.17 o
 -11   5   7       11.19       10.14      4.83 o
 -10   5   7        0.56       -0.87      2.83 o
  -9   5   7      124.71      122.70      4.91 o
  -8   5   7       10.18       13.42      3.57 o
  -7   5   7        3.49        5.57      2.66 o
  -6   5   7        6.64        5.08      2.31 o
  -5   5   7        1.55        2.05      1.99 o
  -4   5   7       56.45       68.12      4.95 o
  -3   5   7       16.07       15.64      1.39 o
  -2   5   7        6.80        7.19      2.44 o
  -1   5   7       17.99       27.13      3.40 o
   0   5   7       12.04       11.42      2.47 o
   1   5   7       14.96       17.06      2.90 o
   2   5   7       93.77      105.86      6.18 o
   3   5   7       22.85        7.28      3.91 o
   4   5   7      115.58      122.11      8.70 o
   5   5   7        0.11       -0.32      3.09 o
   6   5   7       51.09       46.78     18.62 o
   7   5   7       24.85       15.13      5.82 o
   8   5   7        2.11        1.51      4.39 o
   9   5   7        1.59        1.78      3.66 o
 -14   6   7        1.08       13.50      7.20 o
 -13   6   7        2.27        5.75      5.32 o
 -12   6   7        2.04        4.80      5.46 o
 -11   6   7        4.98        4.41      6.93 o
 -10   6   7       17.17        8.91      5.88 o
  -9   6   7       10.27        3.35      4.28 o
  -8   6   7        0.10       -1.07      1.91 o
  -7   6   7       34.27       34.50      3.46 o
  -6   6   7       70.58       69.00      3.58 o
  -5   6   7        0.08        1.03      1.35 o
  -4   6   7       11.35       12.04      2.02 o
  -3   6   7       66.21       59.43      5.15 o
  -2   6   7        0.07        1.15      2.72 o
  -1   6   7        0.54        0.32      2.44 o
   0   6   7        0.72        1.81      2.77 o
   1   6   7      103.54      117.69      6.31 o
   2   6   7        1.17        5.45      3.59 o
   3   6   7       34.51       31.75      6.81 o
   4   6   7       12.02        2.84      3.82 o
   5   6   7        0.03        1.51      3.74 o
   6   6   7        6.00        1.19      2.99 o
   7   6   7        0.00       -3.36      3.36 o
   8   6   7       13.74        7.93      4.66 o
 -14   7   7        2.40       11.81      9.91 o
 -13   7   7        5.88       21.51     10.61 o
 -12   7   7        0.37       13.98      6.57 o
 -11   7   7        8.19       20.37      6.42 o
 -10   7   7        6.16        8.39      7.19 o
  -9   7   7        0.01       -1.88      3.33 o
  -8   7   7       73.53       73.55      7.45 o
  -7   7   7        5.18        6.01      4.39 o
  -6   7   7       75.23       81.77      7.81 o
  -5   7   7       40.70       50.28      5.02 o
  -4   7   7        5.43        6.03      1.67 o
  -3   7   7       27.26       27.00      2.94 o
  -2   7   7        0.26        2.03      2.38 o
  -1   7   7       29.03       37.02      4.83 o
   0   7   7       27.51       36.04      3.76 o
   1   7   7        8.79       12.37      3.78 o
   2   7   7       27.43       26.09      4.03 o
   3   7   7        0.16        0.55      2.70 o
   4   7   7       17.86        4.33      3.97 o
   5   7   7       28.65        2.78      3.65 o
   6   7   7       24.74        4.56      3.69 o
   7   7   7        5.59        2.52      3.82 o
   8   7   7        4.09        1.27      4.26 o
 -13   8   7        4.50       11.41      7.41 o
 -12   8   7        0.15        2.68      5.25 o
 -11   8   7        0.57       -3.70      5.12 o
 -10   8   7       14.95        8.20      5.42 o
  -9   8   7       11.71       12.46      8.28 o
  -8   8   7        1.10        1.35      3.47 o
  -7   8   7       11.68       11.37      4.49 o
  -6   8   7        5.06        5.89      3.81 o
  -5   8   7       18.32       21.87      3.04 o
  -4   8   7        1.05        1.44      1.65 o
  -3   8   7       50.88       56.77      4.40 o
  -2   8   7       31.67       35.38      5.17 o
  -1   8   7        1.93        3.39      3.37 o
   0   8   7        5.81        6.76      3.19 o
   1   8   7       18.49       23.06      3.89 o
   2   8   7       16.56       15.70      4.05 o
   3   8   7       95.16      119.86      6.65 o
   4   8   7        0.87        1.16      3.94 o
   5   8   7       24.36        5.26      4.98 o
   6   8   7       10.76        6.26      4.70 o
   7   8   7        4.85        0.09      3.34 o
   8   8   7       14.46        9.47      4.65 o
 -13   9   7        0.04       -4.41      7.28 o
 -12   9   7        5.15        1.00      4.56 o
 -11   9   7        0.34       -2.73      4.88 o
 -10   9   7        2.51        0.00      3.86 o
  -9   9   7        1.71        1.50      5.34 o
  -8   9   7        7.22        9.97      5.36 o
  -7   9   7       12.43       13.99      7.08 o
  -6   9   7        0.32        2.90      3.57 o
  -5   9   7        4.70        4.28      2.62 o
  -4   9   7        1.54        2.41      2.10 o
  -3   9   7        9.41        8.35      1.24 o
  -2   9   7       29.16       36.98      4.97 o
  -1   9   7       42.82       46.32      6.16 o
   0   9   7        0.58        0.31      2.91 o
   1   9   7        0.57        4.59      3.35 o
   2   9   7       13.56       14.78      4.55 o
   3   9   7        1.28       -3.01      3.51 o
   4   9   7       16.22       20.31      5.56 o
   5   9   7        1.99        0.38      3.14 o
   6   9   7        4.57        1.25      3.76 o
   7   9   7        2.39        0.88      5.22 o
 -13  10   7        1.35        0.78      5.45 o
 -12  10   7       44.93       33.61     18.28 o
 -11  10   7       18.90       12.60      5.26 o
 -10  10   7       30.50       15.23      6.28 o
  -9  10   7        2.82        1.06      3.93 o
  -8  10   7        0.54       -3.10      3.18 o
  -7  10   7        4.97        7.03      3.62 o
  -6  10   7        3.88        3.89      2.63 o
  -5  10   7        0.03        0.21      2.11 o
  -4  10   7       41.19       51.43      4.17 o
  -3  10   7       35.44       31.12      2.95 o
  -2  10   7       12.61       18.58      4.07 o
  -1  10   7        4.07        7.22      3.77 o
   0  10   7        0.33        1.92      3.41 o
   1  10   7       37.68       38.67      5.60 o
   2  10   7       13.31       16.14      4.80 o
   3  10   7       53.68       64.80      8.48 o
   4  10   7        1.52        3.91      4.53 o
   5  10   7        6.81        1.55      3.51 o
   6  10   7        9.37        3.25      4.11 o
   7  10   7       16.70       16.24      9.52 o
 -12  11   7        1.98        7.96      5.43 o
 -11  11   7        4.53        3.10      4.42 o
 -10  11   7        8.89       12.11      6.84 o
  -9  11   7        1.53        3.86      5.29 o
  -8  11   7        0.06        3.15      4.38 o
  -7  11   7        0.12       -2.59      4.23 o
  -6  11   7       66.02       67.25      5.10 o
  -5  11   7       31.74       34.78      2.93 o
  -4  11   7       11.04       14.52      3.19 o
  -3  11   7        5.35        6.94      2.23 o
  -2  11   7       46.32       44.23      5.30 o
  -1  11   7        2.10        8.24      3.97 o
   0  11   7       13.67       15.67      4.40 o
   1  11   7        2.26        2.86      3.90 o
   2  11   7       32.25       26.71      7.54 o
   3  11   7        2.89        5.52      4.08 o
   4  11   7        4.46       -2.09      4.50 o
   5  11   7        0.21       -2.48      4.19 o
   6  11   7        0.59       -0.58      4.18 o
 -11  12   7       19.60       26.53      8.74 o
 -10  12   7        0.57       -0.02      3.60 o
  -9  12   7        0.17        5.30      4.45 o
  -8  12   7        7.37       -0.84      3.44 o
  -7  12   7      104.22      109.41      7.03 o
  -6  12   7       75.29       88.10      5.49 o
  -5  12   7        3.02        6.11      2.47 o
  -4  12   7      135.38      135.08      5.31 o
  -3  12   7       18.83       14.39      2.90 o
  -2  12   7        4.33        4.42      3.51 o
  -1  12   7        0.02        2.03      3.33 o
   0  12   7        5.75        0.31      2.25 o
   1  12   7       65.49       95.48      7.45 o
   2  12   7        0.29        1.61      3.33 o
   3  12   7       40.18       31.68     13.66 o
   4  12   7        1.17        1.25      5.49 o
   5  12   7        0.63        2.78      4.63 o
   6  12   7       10.31       -0.64      4.97 o
 -11  13   7        1.49        5.89      6.70 o
 -10  13   7        4.87        4.28      6.37 o
  -9  13   7        0.38        2.44      4.65 o
  -8  13   7        6.72        7.43      6.97 o
  -7  13   7        3.80        4.54      4.90 o
  -6  13   7       21.85       16.09      4.75 o
  -5  13   7        5.15        9.37      2.83 o
  -4  13   7        6.44        6.49      2.67 o
  -3  13   7        4.95        3.43      2.78 o
  -2  13   7       48.90       59.90      6.03 o
  -1  13   7       10.54        6.40      4.25 o
   0  13   7        3.40        8.74      4.25 o
   1  13   7        0.72       -2.78      4.40 o
   2  13   7        0.91       -0.58      3.61 o
   3  13   7        2.27        5.25      4.75 o
   4  13   7        5.66        2.48      4.65 o
   5  13   7        0.59        4.61      4.61 o
 -10  14   7        1.29        9.40      6.18 o
  -9  14   7        1.07       -0.59      6.12 o
  -8  14   7       31.66       28.19     11.68 o
  -7  14   7       26.85       23.65      6.53 o
  -6  14   7       26.71       15.88      4.27 o
  -5  14   7       37.52       43.38      6.18 o
  -4  14   7        8.46        6.57      2.66 o
  -3  14   7       74.50       98.93     11.90 o
  -2  14   7       40.03       55.52      8.04 o
  -1  14   7        6.42       10.70      4.26 o
   0  14   7        0.76        6.84      4.97 o
   1  14   7       30.71       26.89      9.04 o
   2  14   7        3.03       12.65      7.57 o
   3  14   7       45.68       67.47      7.25 o
   4  14   7        2.09        3.74      4.46 o
  -9  15   7        7.95       10.24      5.76 o
  -8  15   7       15.03        6.86      6.15 o
  -7  15   7        0.96        2.79      4.15 o
  -6  15   7       56.41       56.58     14.66 o
  -5  15   7        0.89        2.17      3.24 o
  -4  15   7        0.67       -3.35      4.18 o
  -3  15   7        0.82        7.16      4.15 o
  -2  15   7        1.15        0.54      3.72 o
  -1  15   7       21.44       26.25      5.94 o
   0  15   7       15.37       20.96      6.90 o
   1  15   7       15.91       13.54      6.95 o
   2  15   7        4.20        9.35      6.70 o
   3  15   7        1.35       -1.95      4.43 o
  -8  16   7        0.05        2.18      4.75 o
  -7  16   7        0.03        0.05      3.63 o
  -6  16   7       10.04        6.20      3.99 o
  -5  16   7       20.55       11.20      5.81 o
  -4  16   7       14.42       10.21      5.26 o
  -3  16   7        0.69       -2.72      4.72 o
  -2  16   7        3.55        5.95      4.39 o
  -1  16   7       27.88       12.97      6.78 o
   0  16   7       26.21       24.33      6.95 o
   1  16   7       48.68       72.61     10.80 o
   2  16   7        0.21        3.23      5.06 o
  -6  17   7       14.89       11.40      6.44 o
  -5  17   7        7.07        4.47      9.62 o
  -4  17   7       15.18       11.61      4.90 o
  -3  17   7        0.38        7.83      7.33 o
  -2  17   7       13.95       11.37      5.25 o
  -1  17   7        3.67        9.74      7.00 o
   0  17   7        0.41       -0.31      3.49 o
 -14   0   8       34.77       32.03     23.87 o
 -13   0   8        0.00        0.27      4.36 o
 -12   0   8        0.13        4.72      4.35 o
 -11   0   8        0.61       -0.03      4.14 o
 -10   0   8        0.34        2.10      3.47 o
  -9   0   8        0.07        4.46      3.36 o
  -8   0   8      101.23      108.94      6.11 o
  -7   0   8        0.00        2.87      2.74 o
  -6   0   8       23.20       31.48      4.58 o
  -5   0   8       70.45       74.97      5.50 o
  -4   0   8       24.24       22.59      7.81 o
  -3   0   8      317.48      322.69      7.00 o
  -2   0   8       21.83       17.54      2.06 o
  -1   0   8       70.81       70.69      7.62 o
   0   0   8       62.88       55.35     18.03 o
   1   0   8       21.53        8.66      9.03 o
   2   0   8        2.08        1.92      8.08 o
   3   0   8      125.99      151.53     11.95 o
   4   0   8       20.20       -0.96      6.55 o
   5   0   8       32.69        0.04      4.72 o
   6   0   8       22.65        0.22      5.30 o
   7   0   8        9.60        1.49     14.76 o
 -14   1   8        0.27       -0.05      4.50 o
 -13   1   8        0.03       14.24      7.22 o
 -12   1   8       10.80       10.85      4.24 o
 -11   1   8        0.50        1.42      2.49 o
 -10   1   8        3.08        3.12      3.00 o
  -9   1   8        0.24        0.39      2.06 o
  -8   1   8        0.46        1.17      2.52 o
  -7   1   8        0.03       -2.24      2.24 o
  -6   1   8       70.26       81.86      3.68 o
  -5   1   8        2.76        0.50      1.54 o
  -4   1   8       65.29       76.12      3.31 o
  -3   1   8       80.17       86.93      4.11 o
  -2   1   8       16.63       18.73      1.74 o
  -1   1   8        0.00        1.46      1.80 o
   0   1   8       35.44       35.29      2.54 o
   1   1   8       19.66        5.90      7.45 o
   2   1   8        0.01       -1.14      3.42 o
   3   1   8        6.35        0.09      3.93 o
   4   1   8        4.83        1.87      5.00 o
   5   1   8        1.00        0.18      4.30 o
   6   1   8        1.17        0.63      4.70 o
   7   1   8        0.69       -0.54      4.78 o
 -13   2   8        1.70        4.20      5.13 o
 -12   2   8        6.45       15.64      4.85 o
 -11   2   8        6.93        4.32      3.09 o
 -10   2   8       11.21       15.17      3.28 o
  -9   2   8       32.33       22.76      3.66 o
  -8   2   8       18.10       19.58      2.84 o
  -7   2   8       32.41       39.97      5.11 o
  -6   2   8       32.51       31.65      2.90 o
  -5   2   8      151.66      163.73      5.10 o
  -4   2   8      148.87      151.37      4.18 o
  -3   2   8        2.99        3.44      1.40 o
  -2   2   8       72.25       79.63      6.00 o
  -1   2   8        4.10        5.23      2.85 o
   0   2   8       20.40       18.07      5.28 o
   1   2   8        4.62        4.48      2.58 o
   2   2   8        1.39        0.97      1.26 o
   3   2   8       90.76      100.90      8.85 o
   4   2   8        4.97       -0.21      3.16 o
   5   2   8        5.71        0.89      4.54 o
   6   2   8        0.05        0.70      5.19 o
   7   2   8        8.19       -0.76      5.39 o
 -13   3   8        8.69        9.46      5.41 o
 -12   3   8       11.15       18.53      7.54 o
 -11   3   8        0.26        3.32      3.06 o
 -10   3   8        0.53        0.05      2.48 o
  -9   3   8       16.66       14.46      3.27 o
  -8   3   8        5.76       10.40      2.68 o
  -7   3   8      105.04      103.98      4.43 o
  -6   3   8        6.06        7.40      2.62 o
  -5   3   8       16.15       12.47      2.16 o
  -4   3   8       21.27       19.72      2.44 o
  -3   3   8       45.69       47.26      2.30 o
  -2   3   8       16.08       18.41      3.32 o
  -1   3   8        3.61        6.25      3.51 o
   0   3   8       71.30       82.32     14.48 o
   1   3   8        1.47        2.57      1.99 o
   2   3   8        9.15        7.99      3.13 o
   3   3   8        1.77        1.33      1.79 o
   4   3   8        0.17       -0.28      2.94 o
   5   3   8        0.57        1.02      5.19 o
   6   3   8        5.97        1.24      5.68 o
   7   3   8        0.08        1.81      6.02 o
 -13   4   8        8.06       15.19      8.65 o
 -12   4   8        3.14        7.26      5.01 o
 -11   4   8       13.25        9.19      4.58 o
 -10   4   8        3.90        1.66      2.44 o
  -9   4   8       16.42       15.49      2.79 o
  -8   4   8       77.66       73.45      4.34 o
  -7   4   8       28.62       31.97      5.05 o
  -6   4   8       24.50       23.72      2.96 o
  -5   4   8        6.96        6.84      2.10 o
  -4   4   8       29.16       31.16      2.49 o
  -3   4   8        0.11       -0.86      2.49 o
  -2   4   8       68.20       79.75      4.96 o
  -1   4   8       34.61       41.92      4.21 o
   0   4   8        3.58        6.26      2.26 o
   1   4   8      114.03      117.99      5.62 o
   2   4   8        0.23        2.57      2.99 o
   3   4   8        8.11        7.01      2.83 o
   4   4   8        0.54        0.36      1.77 o
   5   4   8        9.13        0.03      4.27 o
   6   4   8       15.31       -0.14      5.21 o
   7   4   8        4.00       -1.44      8.14 o
 -13   5   8       20.95       24.22     11.35 o
 -12   5   8        2.53       -6.32      6.76 o
 -11   5   8        1.71        1.04      3.81 o
 -10   5   8        0.49       -1.12      2.92 o
  -9   5   8        6.95        8.99      2.96 o
  -8   5   8        0.05       -1.16      2.18 o
  -7   5   8       28.55       35.65      3.36 o
  -6   5   8       16.14       15.42      2.83 o
  -5   5   8        2.37        2.08      2.13 o
  -4   5   8        1.81        2.77      1.63 o
  -3   5   8        4.73        4.45      3.16 o
  -2   5   8        0.76       -0.86      2.34 o
  -1   5   8        1.03       -0.30      2.38 o
   0   5   8       17.44        9.73      3.57 o
   1   5   8       15.14       13.14      7.22 o
   2   5   8       11.35        0.82      2.29 o
   3   5   8        7.15        0.14      2.60 o
   4   5   8       14.73        5.25      3.92 o
   5   5   8        1.59        0.36      3.75 o
   6   5   8        0.43       -0.82      9.57 o
   7   5   8        0.00        0.79      7.35 o
 -13   6   8        2.03       11.70      5.90 o
 -12   6   8        4.23        4.69      6.78 o
 -11   6   8        0.01        0.28      3.71 o
 -10   6   8       11.76        8.17      3.99 o
  -9   6   8        0.22        0.32      2.91 o
  -8   6   8       42.32       48.78      5.47 o
  -7   6   8       10.82        8.76      2.25 o
  -6   6   8       11.37       11.75      2.44 o
  -5   6   8       47.02       46.55      2.91 o
  -4   6   8        5.24        4.76      1.30 o
  -3   6   8       16.85       15.64      5.99 o
  -2   6   8        7.65        2.12      2.64 o
  -1   6   8        7.61       10.54      3.38 o
   0   6   8       57.96       65.72      7.57 o
   1   6   8       96.96      115.39      5.24 o
   2   6   8        7.05        4.77      3.13 o
   3   6   8       51.08        0.87      6.73 o
   4   6   8        1.19        0.01      3.04 o
   5   6   8       41.44        1.22      5.81 o
   6   6   8        0.70        0.92      4.34 o
 -12   7   8        1.40        4.68      5.38 o
 -11   7   8       13.61       12.75      5.96 o
 -10   7   8        4.09        4.52      4.24 o
  -9   7   8        0.27        0.99      3.21 o
  -8   7   8        0.64        1.79      4.30 o
  -7   7   8        0.31        0.51      2.21 o
  -6   7   8        0.10       -0.96      2.86 o
  -5   7   8       27.00       29.16      2.67 o
  -4   7   8        7.86        6.61      1.40 o
  -3   7   8       32.48       31.00      6.09 o
  -2   7   8        1.43        3.30      2.74 o
  -1   7   8        1.07       -1.79      4.05 o
   0   7   8      139.60      145.11      6.69 o
   1   7   8        7.32        3.09      3.86 o
   2   7   8        3.92        5.60      3.73 o
   3   7   8        0.08        0.99      2.99 o
   4   7   8        7.13        3.74      3.82 o
   5   7   8       11.72        1.08      3.20 o
   6   7   8       11.10        1.81      3.52 o
 -12   8   8       12.23       19.67      9.46 o
 -11   8   8        1.42       -6.08      6.32 o
 -10   8   8        9.11        6.65      5.00 o
  -9   8   8        7.56        5.50      4.20 o
  -8   8   8       27.78       25.01      5.81 o
  -7   8   8        8.10        8.29      4.40 o
  -6   8   8        0.05        2.56      2.22 o
  -5   8   8        1.18        1.49      2.15 o
  -4   8   8       49.48       56.47      7.01 o
  -3   8   8       20.55       17.69      4.06 o
  -2   8   8        2.54       -1.38      3.00 o
  -1   8   8        4.91        5.13      3.41 o
   0   8   8        2.70       -0.71      2.67 o
   1   8   8       44.22       57.35     10.44 o
   2   8   8        0.00       -2.52      3.98 o
   3   8   8       62.52       62.63     23.97 o
   4   8   8        0.22       -0.89      3.12 o
   5   8   8        4.73        2.82      3.86 o
   6   8   8        3.95        1.65      4.88 o
 -12   9   8        7.16        0.31      4.26 o
 -11   9   8        0.67        9.78     10.08 o
 -10   9   8        0.53       -0.43      4.90 o
  -9   9   8        0.00       -0.09      3.09 o
  -8   9   8        4.00        3.53      6.51 o
  -7   9   8       25.27       25.99      5.58 o
  -6   9   8        7.69        6.87      3.08 o
  -5   9   8        6.52        9.42      4.02 o
  -4   9   8        1.84        2.51      3.38 o
  -3   9   8        0.17        2.84      2.95 o
  -2   9   8       26.22       29.81      6.77 o
  -1   9   8        6.78        7.30      4.43 o
   0   9   8       42.98       46.90      6.36 o
   1   9   8       36.29       46.63     11.41 o
   2   9   8       46.46       63.59      8.00 o
   3   9   8        4.05        0.65      4.68 o
   4   9   8        4.34        2.36      3.52 o
   5   9   8        3.31        0.14      2.59 o
 -11  10   8        0.01        2.50      6.03 o
 -10  10   8        0.00        1.95      5.03 o
  -9  10   8        3.91        5.71      5.98 o
  -8  10   8       26.45       23.95      6.31 o
  -7  10   8        0.06        4.32      6.22 o
  -6  10   8        1.49        1.74      2.69 o
  -5  10   8        0.04        2.40      5.20 o
  -4  10   8        0.14       -1.33      3.40 o
  -3  10   8        0.36        2.12      3.76 o
  -2  10   8        4.53        7.78      3.94 o
  -1  10   8        6.22        4.57      4.34 o
   0  10   8        9.10       10.01      4.36 o
   1  10   8        0.10        4.97      4.51 o
   2  10   8        7.48        6.28      4.18 o
   3  10   8        1.15        6.85      5.68 o
   4  10   8        0.92       -0.46      3.91 o
   5  10   8        0.36        3.19      4.70 o
 -10  11   8        3.33        4.73      7.25 o
  -9  11   8        8.30       10.21      5.61 o
  -8  11   8        2.69        7.25      6.71 o
  -7  11   8       11.11       13.90      5.86 o
  -6  11   8       10.07       22.11      7.58 o
  -5  11   8       18.75       21.68      5.82 o
  -4  11   8        6.40       11.69      4.23 o
  -3  11   8        1.89       -2.01      4.50 o
  -2  11   8       31.16       26.78      5.76 o
  -1  11   8       11.47       15.15      4.88 o
   0  11   8       16.10       13.63      5.21 o
   1  11   8        3.53        3.43      4.81 o
   2  11   8       35.36       33.50      7.89 o
   3  11   8        0.00        6.56      4.49 o
   4  11   8       17.17       20.40     10.53 o
 -10  12   8        4.52       -2.55      6.59 o
  -9  12   8        3.35        2.89      5.15 o
  -8  12   8       21.11       10.64      7.03 o
  -7  12   8        4.04       -0.35      7.38 o
  -6  12   8       12.39        4.96      5.46 o
  -5  12   8        0.29        1.81      3.44 o
  -4  12   8        9.87        9.64      4.24 o
  -3  12   8        1.59        8.28      6.06 o
  -2  12   8       31.66       34.95      6.89 o
  -1  12   8        1.33       -0.79      3.16 o
   0  12   8        1.74       -1.10      3.61 o
   1  12   8        0.26        4.61      4.57 o
   2  12   8        2.24        1.57      3.58 o
   3  12   8        0.29        3.47      4.65 o
  -9  13   8       37.41       36.96     13.98 o
  -8  13   8        2.83        1.39      5.62 o
  -7  13   8       20.19       20.35     12.09 o
  -6  13   8        0.01        2.33      3.35 o
  -5  13   8        3.12        4.14      4.17 o
  -4  13   8        1.25        1.64      4.07 o
  -3  13   8        0.02        3.70      4.84 o
  -2  13   8       11.73       15.50      5.27 o
  -1  13   8        3.12        4.96      4.46 o
   0  13   8       56.68       67.53      6.91 o
   1  13   8       10.75        5.11      4.63 o
   2  13   8        6.61        5.05      4.38 o
  -7  14   8        0.91       12.13     11.60 o
  -6  14   8        2.14       15.57     10.50 o
  -5  14   8        2.23        8.28      5.05 o
  -4  14   8       13.49       13.23      6.40 o
  -3  14   8        1.36       11.87      5.10 o
  -2  14   8        3.71        9.56      4.81 o
  -1  14   8        0.67       -4.75      4.75 o
   0  14   8        8.56        4.44      4.49 o
   1  14   8        9.24       11.06      5.42 o
  -5  15   8       14.41       15.16      6.78 o
  -4  15   8        1.49        4.25      4.19 o
  -3  15   8        5.08        1.33      3.55 o
  -2  15   8       38.77       55.99     10.91 o
  -1  15   8        5.89        6.53      5.00 o
 -12   1   9        0.00       11.96      4.66 o
 -11   1   9        0.19       -1.30      3.31 o
 -10   1   9        0.92        2.35      2.88 o
  -9   1   9        9.95       14.70      3.86 o
  -8   1   9       21.38       23.96      3.60 o
  -7   1   9       59.64       65.34      3.75 o
  -6   1   9        0.04        4.32      2.74 o
  -5   1   9      104.29      115.28      4.47 o
  -4   1   9       27.80       29.62      2.20 o
  -3   1   9       20.05       19.90      3.72 o
  -2   1   9       17.39       16.60     11.93 o
  -1   1   9        0.10        1.09      4.57 o
   0   1   9       17.32        2.04      8.50 o
   1   1   9       26.96        2.09      4.74 o
   2   1   9       15.57        2.19      6.22 o
   3   1   9       28.74        0.99      5.45 o
   4   1   9        0.22       -0.02      4.27 o
   5   1   9        1.75        1.37      5.38 o
 -12   2   9        2.01        7.31      5.39 o
 -11   2   9        3.86        3.93      4.06 o
 -10   2   9        5.39        2.64      3.10 o
  -9   2   9        1.16        0.63      2.24 o
  -8   2   9        9.10        9.54      2.84 o
  -7   2   9        1.36        2.42      2.12 o
  -6   2   9        0.52       -0.60      2.03 o
  -5   2   9        1.51        1.99      1.87 o
  -4   2   9        4.79        2.59      2.29 o
  -3   2   9       22.11       20.04      3.52 o
  -2   2   9        0.57        2.76      2.68 o
  -1   2   9        6.83       14.40      9.67 o
   0   2   9        4.36       -0.45      3.77 o
   1   2   9        0.97       -0.46      6.32 o
   2   2   9        0.32        1.05      5.03 o
   3   2   9        1.45       -1.66      5.68 o
   4   2   9        3.35       -0.38      5.62 o
   5   2   9        0.84       -0.26      8.04 o
 -12   3   9        0.80        1.82      4.29 o
 -11   3   9        5.20        2.55      3.57 o
 -10   3   9        3.84        4.29      3.08 o
  -9   3   9       14.10       16.92      3.72 o
  -8   3   9        0.76       -0.29      2.41 o
  -7   3   9       69.62       77.02      6.20 o
  -6   3   9       36.53       45.05      3.55 o
  -5   3   9        0.70       -0.74      2.96 o
  -4   3   9        8.51        6.55      2.82 o
  -3   3   9        3.03        1.98      2.34 o
  -2   3   9       33.59       46.18      7.52 o
  -1   3   9        0.49        5.36      5.73 o
   0   3   9        4.96       -0.53      4.83 o
   1   3   9        6.55       -0.31      3.89 o
   2   3   9        4.51       -0.29      4.37 o
   3   3   9        1.71        1.13      5.87 o
   4   3   9       30.23       -1.40     10.59 o
 -11   4   9        0.78        5.47      4.25 o
 -10   4   9        0.02        3.10      3.34 o
  -9   4   9        2.11        0.77      2.35 o
  -8   4   9        0.62        5.11      2.71 o
  -7   4   9        4.48        4.81      2.67 o
  -6   4   9        4.40        4.69      3.33 o
  -5   4   9        1.75        4.88      3.22 o
  -4   4   9        1.63        1.16      2.60 o
  -3   4   9        3.33        7.85      5.53 o
  -2   4   9       36.83       39.09      7.69 o
  -1   4   9        6.79        6.08      4.89 o
   0   4   9        0.47       -1.60      4.31 o
   1   4   9        6.31        1.18      4.71 o
   2   4   9       13.16        0.87      6.79 o
   3   4   9        8.03       -0.10      4.91 o
   4   4   9        1.55        0.79      5.95 o
 -11   5   9        0.04        3.38      3.93 o
 -10   5   9        0.21        4.92      3.72 o
  -9   5   9        2.35        0.47      2.22 o
  -8   5   9        0.00       -1.13      2.83 o
  -7   5   9       17.77       23.42      3.07 o
  -6   5   9        1.21        7.05      3.44 o
  -5   5   9       30.53       49.65     11.71 o
  -4   5   9        4.52        4.85      4.16 o
  -3   5   9       17.01        9.97      4.25 o
  -2   5   9        2.56       10.69      4.16 o
  -1   5   9        0.23       -2.45      3.89 o
   0   5   9       43.62       56.00     21.08 o
   1   5   9        3.94        1.34      2.69 o
   2   5   9       10.44       -2.43      6.31 o
   3   5   9        1.12       -0.22      6.24 o
   4   5   9        5.39       -0.31      5.51 o
 -11   6   9        3.29        4.11      4.65 o
 -10   6   9        0.09        5.59      4.43 o
  -9   6   9        1.85        1.99      3.04 o
  -8   6   9        0.22        1.09      2.31 o
  -7   6   9        0.01        1.16      2.50 o
  -6   6   9       12.23        9.00      5.36 o
  -5   6   9       13.01        4.60      4.12 o
  -4   6   9        0.07       -1.67      6.36 o
  -3   6   9       34.17       23.94     11.73 o
  -2   6   9       16.89        6.44      6.07 o
  -1   6   9        3.02        1.37      3.38 o
   0   6   9        0.24       -2.63      3.26 o
   1   6   9        6.03        0.17      2.38 o
   2   6   9        0.06        1.76      6.66 o
   3   6   9       30.19        0.52      7.24 o
   4   6   9        2.47       -0.88     14.46 o
 -10   7   9        1.36        0.52      3.47 o
  -9   7   9        0.23       -0.32      2.74 o
  -8   7   9        5.29       -1.38      4.39 o
  -7   7   9        3.70        2.72     10.11 o
  -6   7   9        0.66        4.21      6.72 o
  -5   7   9        0.04       -2.63      7.35 o
  -4   7   9        4.09        2.83      6.03 o
  -3   7   9        1.12       -1.68      3.51 o
  -2   7   9       16.91        8.30      7.78 o
  -1   7   9       52.95        8.22      7.25 o
   0   7   9       64.07       80.82      5.94 o
   1   7   9        1.54        4.97      3.79 o
   2   7   9       11.05        6.33      6.01 o
   3   7   9        4.87        0.24      6.27 o
 -10   8   9        3.99        0.82      3.12 o
  -9   8   9        1.70        2.29      3.38 o
  -8   8   9        1.86        0.74      4.44 o
  -7   8   9        3.87        4.97      7.21 o
  -6   8   9       11.94       15.60      6.58 o
  -5   8   9        3.26        1.66      4.53 o
  -4   8   9        0.06       -0.95      6.30 o
  -3   8   9       12.44        7.93      5.44 o
  -2   8   9       20.35        7.47      6.98 o
  -1   8   9       14.05        7.98      4.17 o
   0   8   9        8.29       11.70      4.43 o
   1   8   9        6.27        7.04      5.25 o
   2   8   9        4.89        2.92      3.79 o
   3   8   9        9.57        6.44      6.51 o
  -9   9   9        0.16       -0.28      4.53 o
  -7   9   9        5.29       11.73     13.80 o
  -6   9   9        0.19        4.92      7.65 o
  -5   9   9        0.18       -0.70      4.48 o
  -4   9   9        1.44        0.67      3.71 o
  -3   9   9        0.24        5.75      4.27 o
  -2   9   9       16.16        8.96      6.00 o
  -1   9   9       23.30       23.03      7.00 o
   0   9   9        3.95        2.03      3.63 o
   1   9   9        2.35        1.00      3.00 o
   2   9   9        7.78        4.06      5.36 o
  -8  10   9        0.03        0.88      6.99 o
  -7  10   9        1.25       20.08     16.57 o
  -5  10   9        5.73        9.47      8.24 o
  -4  10   9       20.69       14.70      7.22 o
  -3  10   9        0.59        1.78      4.70 o
  -2  10   9       10.11        3.52      4.03 o
  -1  10   9       10.97        9.87      6.68 o
   0  10   9       13.21       13.11      5.03 o
   1  10   9       23.86       13.47      4.56 o
  -7  11   9        0.76        2.86      8.30 o
  -6  11   9        0.07       -2.55      7.51 o
  -5  11   9        5.90       17.29     14.96 o
  -4  11   9       10.30       13.33      7.77 o
  -3  11   9        2.05        7.01      6.74 o
  -2  11   9        0.11        9.15      5.58 o
  -1  11   9        4.01        4.81      4.94 o
   0  11   9        1.73        2.34      4.58 o
  -5  12   9        2.20        0.70      3.45 o
  -4  12   9       21.18       15.78      5.50 o
  -3  12   9        4.62        3.64      4.23 o
  -2  12   9       24.64       14.93      7.66 o
  -9   0  10        9.42       12.53      4.42 o
  -8   0  10       19.77       27.37      4.81 o
  -7   0  10       58.01       73.67     17.36 o
  -6   0  10        1.98       15.86     14.06 o
  -5   0  10       19.83       22.72      9.93 o
  -4   0  10        0.01       -7.12      8.39 o
  -3   0  10        3.80       21.31     15.64 o
  -2   0  10        1.12       -9.67      9.67 o
  -1   0  10        1.53       -1.54      7.38 o
   0   0  10       11.02        5.10     15.51 o
   1   0  10        6.90       -0.92      8.48 o
  -9   1  10        5.98        6.89      3.47 o
  -8   1  10        9.09       16.57      7.73 o
  -7   1  10        0.17        5.45      5.38 o
  -6   1  10       16.68       24.81      6.74 o
  -5   1  10        0.49       23.57     10.83 o
  -4   1  10        0.61       -2.92      6.09 o
  -3   1  10        2.87       -6.47      6.47 o
  -2   1  10        3.11       17.16     16.92 o
  -1   1  10        0.02       10.90      7.10 o
   0   1  10        0.64        1.33      5.70 o
   1   1  10        0.20       -0.31      8.79 o
  -9   2  10       11.39       10.68      6.39 o
  -8   2  10        0.64        5.63      5.58 o
  -7   2  10       13.77       13.60      5.76 o
  -6   2  10        0.30        1.05      5.62 o
  -5   2  10        1.03       -0.38      4.48 o
  -4   2  10        0.01        3.44      8.68 o
  -3   2  10        9.18       22.62     13.62 o
  -2   2  10        7.52       12.34      8.92 o
  -1   2  10        6.69       15.58     11.69 o
   0   2  10       20.50       -1.08      6.91 o
   1   2  10        0.94        4.48      6.94 o
  -9   3  10        2.70        5.67      4.22 o
  -8   3  10        3.00        3.68      5.41 o
  -7   3  10        0.01        4.72      3.88 o
  -6   3  10        5.33        0.02      2.72 o
  -5   3  10        0.86        9.62      7.73 o
  -4   3  10        2.81        9.49      7.06 o
  -3   3  10        0.29        6.76      9.80 o
  -2   3  10        1.48       -1.72      8.78 o
  -1   3  10        1.57       -5.15      6.66 o
   0   3  10        2.01        5.31      7.02 o
   1   3  10        1.52        0.04      6.68 o
  -8   4  10        0.44        2.16      3.20 o
  -7   4  10        2.15        4.94      4.35 o
  -6   4  10        0.29        2.54      3.42 o
  -5   4  10        5.28        0.37      4.48 o
  -4   4  10        1.88       27.90     14.68 o
  -3   4  10        0.10        3.09      6.38 o
  -2   4  10        6.90       -4.09      6.22 o
  -1   4  10        3.65       -2.21      7.57 o
   0   4  10       11.80        3.43      6.78 o
  -8   5  10        4.06        8.96      4.38 o
  -7   5  10       15.17       17.96      5.60 o
  -6   5  10        0.52        3.36      4.40 o
  -5   5  10        0.96       -1.95      3.44 o
  -4   5  10        1.06       15.47      8.39 o
  -3   5  10        1.83        4.35      7.69 o
  -2   5  10        2.69       -0.18     11.16 o
  -1   5  10        1.21       -2.57      6.24 o
   0   5  10        1.24       -1.31      7.04 o
  -7   6  10        2.37        3.95      5.75 o
  -6   6  10        8.47        6.36      7.42 o
  -5   6  10        1.16       -1.32      5.10 o
  -4   6  10        8.86        1.54      5.14 o
  -2   6  10       16.65        0.13      6.15 o
  -1   6  10        0.97        0.48      5.19 o
  -6   7  10        0.31        3.89      4.57 o
  -5   7  10        0.01        1.54      5.71 o
  -4   7  10        0.07       -2.33      5.62 o
  -3   7  10        5.99        0.04      6.33 o
  -2   7  10        2.89        0.40      6.55 o
 
